# Supplementary material for: Enhancing the one health initiative by using whole genome sequencing to monitor antimicrobial resistance of animal pathogens: Vet-LIRN collaborative project with veterinary diagnostic laboratories in United States and Canada
Source: BMC Vet Res. 2019 May 6;15:130. doi: 10.1186/s12917-019-1864-2 (PMC6501310; doi:10.1186/s12917-019-1864-2)
Supplement: Supplementary file 1 — Metadata entry template sheet. (XLSX 284 kb) [file 12917_2019_1864_MOESM1_ESM.xlsx]

## Sheet: Instructions
Enter your data on the worksheet "metadata entry"
Field information listed alphabetically:
Field name	Format	Requirement	Description	Slims
AntigenForm	O antigen:H Phase 1:H Phase 2:H Phase 3	Optional	Antigenic Formula of the serotype/serovar	?
Host_Disease	standardized language from http://www.nlm.nih.gov/mesh/meshhome.html	Mandatory if clinical/host associated. If unknown, fill in with "missing"	If you chose "clinical/host-associated," then this is the description of the disease type.	?
Other_Location_Information	Free Text separated by commas	Optional	Any other pertinent location information not captured in the other fields. (can include county and city if available)	?
Pathotype	Free Text	Optional	Bacterial-specific pathotypes if known (example Eschericia coli - STEC, UPEC)	?
PulseNet_Outbreak_Code	PulseNet format	Optional	PulseNet outbreak code, if available	?
ToxinAdditInfo	Free Text	Optional	Additional toxin information, if known	?
VirulenceMarker	Free Text	Optional	Any other virulence markers, if known	?
collected_by	Free text	Mandatory	Enter the name of the lab that collected the sample (or who has the sample in storage). If pulseNet lab, then use abreviation (i.e "NY" for the Wadsworth lab).	Collected by
Country	Free Text	Mandatory. If unknown, fill in with "missing"	Country of origin of the isolate	Country
Genus	Dropdown	Mandatory. If unknown, fill in with "missing"	Genus	Genus
Isolate_Name_Alias	Free Text separated by semi-colon	Optional	Other names able to be made public for the same isolate (if known), separated by a semi-colon	Isolate name
collection_date	Date formatted as yyyy-mm-dd	Mandatory. If unknown, fill in with "missing"	Isolation or collection date. Since Excel likes to convert date formats on its own, if you have an incomplete date (YYYY or YYYY-MM) make sure that it's put in as text. One way to do this is to preceed the data with an apostrophe.	Isolation date (day) Isolation date (month) Isolation date (year)
collection_source (formally sourceSite)	Free Text	Mandatory. If unknown, fill in with "missing"	Detailed Description of the isolate source (for example, "Ricotta Cheese" or "Pond Water")	Isolation source
latitude_longitude	decimal degrees and in WGS84 system	Mandatory. If unknown, fill in with "missing"	If you chose "environmental/food/other", then this is the latitude and longitude of where the isolate was collected if available	Longitude Latitude
NARMS isolate number	Free text	Optional	This should be the NARMs isolate number assigned by CVM. Not the number assigned by the state.	NARMS id
project_id	Free text	Mandatory	This is the BioProject at NCBI where your genomes will get submitted. Each lab has their own Salmonella ID but all labs contribute to one listeria database.If unsure contact Ruth Timme at CFSAN to obtain the correct ID.	NCBI bio project
Culture collection	Free Text	Optional	Formal identifier if the sample belongs to a known collection (name of institution/internal collection and/or sample codes -example ATCC 12345)	NCBI culture collection (culture) NCBI culture collection (institution)
Sample_Type	Dropdown	Mandatory. If unknown, fill in with "missing"	Choose which category best fits your sample description "clinical/host-associated", "environmental/food/other", or "missing"	NCBI Sample Category
Specific_Host	genus species	Mandatory if clinical/host associated. If unknown, fill in with "missing"	If you chose "clinical/host-associated" then this is the host Binomial name (Genus species, i.e. Homo sapiens for clinical isolates) that the isolate came from. If only common name known, then use "missing"	NCBI specific host
PFGE_PrimaryEnzyme_pattern	PulseNet format	Optional	PulseNet primary enzme pattern	PFGE primary enzyme
PFGE_SecondaryEnzyme_pattern	PulseNet format	Optional	PulseNet secondary enzyme pattern	PFGE secondary enzyme
Phagetype	Free Text	Optional	Phagetype, if known	Phagetype
Description	Free Text	Optional	Any other isolate information you'd like to share.	Public comments
Serovar	For Salmonella, as listed in the "Antigenic Formulae of the Salmonella Serovars, 9th ed"	Optional	Serotype/Serovar common name (ie, Typhimurium or Newport)	Serovar
Species	Dropdown	Mandatory. If unknown, fill in with "missing"	Species	Species
State	Free Text	Mandatory. If unknown, fill in with "missing"	State of origin of the isolate	State
Isolate_ID	Free Text	Mandatory. If unknown, fill in with "missing"	The name of the isolate should start with the abbreviation for your lab (i.e NY-####). Make sure that this is a name that's appropriate for public release. Do not use underscores (BaseSpace bug)	Strain name
Subspecies	Dropdown	optional	Subspecies	Subspecies
Toxin	Free Text	Optional	Toxin type, if known	Toxin
Sample_ID	1, 2, 3, …n for new samples OR actual sLIMs sample_ID if addiing to existing sLIMS sample	Mandatory	List the same sample ID for multiple isolates per sample. *sample metadata should only be enered once*. If all isolates, then sample_id should be 1,2,3,4..n

## Sheet: Metadata entry template form
CFSAN metadata entry form for GenomeTrakr pathogen genomes
		Isolate ID	Taxonomy					Collection information									Collection Type					Other isolate identifiers										Genotype and Phenotype							Additional information
Mandatory/Optional	Mandatory	Optional	Mandatory	optional	optional	Optional		Mandatory	Mandatory	optional	optional	Mandatory	Mandatory	Mandatory	Optional		Mandatory	Mandatory - if clinical/host associated	Mandatory - if clinical/host associated	Optional		Optional		Optional	Optional	Optional	Optional	Optional	Optional	Optional		Optional	Optional	Optional	Optional	Optional	Optional		Mandatory	Mandatory	Optional	Optional	Optional	Optional	Optional		Mandatory	Mandatory	Mandatory
Description	List the same sample ID for multiple isolates per sample. *sample metadata should only be enered once*	Unique isolate ID assigned by GenomeTrakr lab	Genus	species epithet	subspecies	Serotype/Serovar common name		lab name that collected the sample/isolate. Or, lab that is storing the isolate.	Isolation or collection year of the sample.	Isolation or collection month of the sample.	Isolation or collection day of the sample.	Detailed Description of the source. i.e. chicken breast, or stool	Country of Origin	US State of Origin - for regions in other countries use "other_location_information"	Any other pertinent location information. States or provincese in non-USA countries		NCBI's sample category	host genus and species (i.e. Homo sapiens for clinical isolates)	Disease description.	PulseNet's Source Type field		Formal identifier if the isolate belongs to a public collection		Is this isoate a type strain?	For PulseNet sequences, this is the ID given by the CDC for their WGS runs. Format of PNUSALXXXXXX	FDA FACTS ID	NARMS database identifier	Name of isolate given by CDC	Free Text separated by semi-colon	Free Text separated by semi-colon		Bacterial-specific pathotypes if known	Phagetype, if known	Toxin type, if known	PulseNet primary enzme pattern	PulseNet secondary enzyme pattern	Any other virulence markers, if known		NCBI BioProject ID	CFSAN Project name. e.g. GenomeTrakr	PulseNet outbreak code, if available	FDA-ORA lab name: FDA Field ARL (FAR) FDA Field NRL (FNE) etc.	Comments that are sharable to the public	Comments to be kept private	Questions/issues with metdadata		AST Source Lab	Identification method used for organism	Plate type used to culture the organism
Format	1, 2, 3, …n for new samples OR actual sLIMs sample_ID if addiing to existing sLIMS sample	Free Text (must be unique)	Free Text	Free text	free text	For Salmonella, as listed in the "Antigenic Formulae of the Salmonella Serovars, 9th ed"		Free Text	Format: Four-digit year	Format: MM as a number. ex Feb = 02	Format: DD as a number. ex 14	Free Text	Dropdown	Dropdown	Free Text		Dropdown	genus species	standardized language from http://www.nlm.nih.gov/mesh/meshhome.html or "missing"	Dropdown		Institution abbreviation (for example, ATCC)	collection number for the institution	T = Type strain NT = non-type	Free text. ex. PNUSA1223455	Free Text	Free Text		Free Text separated by semi-colon	Free Text separated by semi-colon		Free Text	Free Text	Free Text	PulseNet format	PulseNet format	Free Text		Free Text	Free Text	PulseNet format	Free Text	Free Text	Free text	Free text		Dropdown	Dropdown	Dropdown
Name	Sample_number	Strain ID	Genus	species	subspecies	serover		Collected by	collection_year	collection_month	collection_day	collection_source	Country	State	Other_Location_Information		NCBI_Sample_Type	Specific_Host	Host_Disease	PN_source_Type		Culture collection Inst.	culture collection ID	NCBI Type strain	WGS PulseNet ID	FACTS_ID	NARMS ID	CDC ID	Isolate_Name_Alias	PrivateStrainSynomyms		Pathotype	Phagetype	Toxin	PFGE_PrimaryEnzyme_pattern	PFGE_SecondaryEnzyme_pattern	VirulenceMarker		NCBI BioProject ID	Project	PulseNet_Outbreak_Code	Isolate_contributor	Public Comments	Private Comments	Metadata Issues		VetLIRN_SourceLab	Method used for organism identification	Isolation_Plate
Import in SLims	Used to keep track of Sample - Isolate relationship		based on combination of Genus, species, subspecies and serovar, the organism value is stored in cntn_cf_Organism	based on combination of Genus, species, subspecies and serovar, the organism value is stored in cntn_cf_Organism	based on combination of Genus, species, subspecies and serovar, the organism value is stored in cntn_cf_Organism	based on combination of Genus, species, subspecies and serovar, the organism value is stored in cntn_cf_Organism. If the combination doesn't exist yet the serovar is added seperatly in cntn_cf_serovar_isolate		Value is stored in cntn_cf_collectedBy	value is stored in cntn_cf_isolationDateY	value is stored in cntn_cf_isolationDateM	value is stored in cntn_cf_isolationDateD	value is stored in cntn_cf_IsolationSource	value is stored in cntn_cf_Country	value is stored in cntn_cf_fk_State			value is stored in cntn_cf_NCBI_SampleCategory	value is stored in cntn_cf_NCBI_specificHost	value is stored in cntn_cf_NCBI_Host_Disease			value is stored in cntn_cf_NCBI_cultureCollection_institution		value is stored in cntn_cf_NCBI_typeStrain																			value is stored in cntn_cf_publicComments (same slimsfieldname as sample)	stored on the isolate level	stored on the isolate level
Questions from Genohm								None				None															None		None	None			None	None	None	None
Dataype in SLims	whole number	Short text						Short text	whole number	whole number	whole number	Short text	Dynamic choice	Dyanmic choice	Short text		Dynamic choice	Short text	short text			Dynamic choice and short tekst			Short text		Short text		Short text	Short text		Short text	Short text	Short text	Short text	Short text			Short text	Short text	short text		Short text	Short text	Short text
Field name in SLims or …	Sample_number	cntn_cf_StrainName	custom_Genus	custom_species	custom_subspecies	custom_serovar		custom_CollectedBy	custom_collectionDateSampleYear	custom_collectionDateSampleMonth	custom_collectionDateSampleDay	custom_IsolationSource	custom_Country	custom_State	cntn_cf_additionalLocationInfo		custom_Sample_Type	custom_specificHost	custom_hostDisease	Source type		custom_Culture collection	cntn_cf_NCBI_cultureCollection_culture	custom_typeStrain	cntn_cf_PulseNetWGS_ID	cntn_cf_FDA_pulseNetKey	cntn_cf_NARMS_id	cntn_cf_CDCIsolate	cntn_cf_IsolateName	cntn_cf_PrivateStrainSynomyms		cntn_cf_NCBI_pathotype	cntn_cf_phagetype	cntn_cf_toxin	cntn_cf_PFGE_primary_enzyme	cntn_cf_PFGE_secondary_enzyme	cntn_cf_NCBI_Genotype		cntn_cf_NCBI_BioProject	cntn_cf_Project	cntn_cf_associatedIncident	cntn_cf_isolate_contributor	custom_publicCommentsIsolate	cntn_cf_privateComments	cntn_cf_issues
[truncated: 5 more columns]

## Sheet: DropDownFields
source attribution	INSDC country names		state	Abbreviation:		CC Abbreviation	WDCM number	Culture collection Name			Pis	Sample Type
environmental/food/other	USA		Alaska	AK		ABKMI	WDCM698	Department of Applied Biology, Faculty of science			admin	Food
clinical/host-associated	Afghanistan		Alabama	AL		ABRC	WDCM912	Anaerobic Bacterial Resource Centre			Allard	Environmental
	Albania		Arkansas	AR		ABRIICC	WDCM843	ABRIICC Agricultural Biotechnology Research Institute of Iran Culture collection			andrea.ottesen	Human
	Algeria		American Samoa	AS		ACA-DC	WDCM609	Greek Coordinated Collections of Microorganisms			Angel Solar-Garcia	Animal
	American Samoa		Arizona	AZ		ACAM	WDCM571	The Australian Collection of Antarctic Microorganisms			Bradd Haley	Animal Feed
	Andorra		California	CA		ACBR	WDCM839	Austrian Center of Biological Resources and Applied Mycology			cary	Unknown
	Angola		Colorado	CO		ACCC	WDCM572	Agricultural Culture Collection of China			cary.pirone
	Anguilla		Connecticut	CT		ACCS	WDCM936	Algae Culture Collection of Siberia			charles.wang
	Antarctica		District of Columbia	DC		ACH	WDCM47	Mycology Culture Collection			christine
	Antigua and Barbuda		Delaware	DE		ACM	WDCM13	University of Queensland Microbial Culture Collection			christine.keys
	Arctic Ocean		Florida	FL		ACOI	WDCM906	Algoteca de Coimbra			david.melka
	Argentina		Federated States of Micronesia	FM		ACTINOCC	WDCM952	Ege University Actinomycetes Culture Collection			dwayne.roberson
	Armenia		Georgia	GA		ACUS	WDCM965	Algal Collection of Sofia University			elizabeth.reed
	Aruba		Guam	GU		AGO	WDCM887	Arocrete Group Co.,			emily.pettengill
	Ashmore and Cartier Islands		Hawaii	HI		AHLDA	WDCM334	Animal Health Division Culture Collection			errol.strain
	Atlantic Ocean		Iowa	IA		AHU	WDCM635	AHU Culture Collection			fish
	Australia		Idaho	ID		ALCP	WDCM792	Algotheque du Laboratoire de Cryptogamie			fred
	Austria		Illinois	IL		ALGOBANK	WDCM796	ALGOBANK			Genometrakr
	Azerbaijan		Indiana	IN		ALIRU	WDCM622	Australian Legume Inoculants Research Unit			george.kastanis
	Bahamas		Kansas	KS		AMMRL	WDCM42	Australian National Reference Laboratory in Medical Mycology			gina.ryan
	Bahrain		Kentucky	KY		ANACC	WDCM532	Australian National Algae Culture Collection			hannes
	Baltic Sea		Louisiana	LA		ARSEF	WDCM112	ARS Collection of Entomopathogenic Fungi			hannes_cc
	Baker Island		Massachusetts	MA		ASIB	WDCM505	Algensammlung am Institut fur Botanik			hannes_lt
	Bangladesh		Maryland	MD		ATCC	WDCM1	American Type Culture Collection			hua.wang
	Barbados		Maine	ME		ATHUM	WDCM650	ATHUM Culture Collection of Fungi			hugh.rand
	Bassas da India		Marshall Islands	MH		ATU	WDCM636	Dept.of Biotechnology University of Tokyo			insook.son
	Belarus		Michigan	MI		AWRI MCC	WDCM22	AWRI Microorganisms Culture Collection			james.pettengill
	Belgium		Minnesota	MN		AYL	WDCM934	WHYLABS RESOURCE CENTRE FOR MICROORGANISMS			Jessica Jones
	Belize		Missouri	MO		BACC	WDCM789	Brucella ANSES Culture Collection			jie.zheng
	Benin		Northern Mariana Islands	MP		BBLF	WDCM204	Institut fur Pflanzenschutz im Forst			jiyang
	Bermuda		Mississippi	MS		BBPP	WDCM705	Bacteriology Branch, Plant Pathology and Microbiology Division, Department of Agricultural Science			julie.kase
	Bhutan		Montana	MT		BCC	WDCM783	BIOTEC Culture Collection			justin
	Bolivia		North Carolina	NC		BCCCp	WDCM921	Brazilian Culture collection of Crinipellis perniciosa			justin.payne
	Borneo		North Dakota	ND		BCCM/IHEM	WDCM642	BCCM/IHEM			Keith Lampel
	Bosnia and Herzegovina		Nebraska	NE		BCCM/LMBP	WDCM643	Belgian Coordinated Collections of Microorganisms / LMBP Plasmid Collection			lieven
	Botswana		New Hampshire	NH		BCCM/ULC	WDCM982	BCCM/ULC Culture Collection of (sub)polar cyanobacteria			lieven_cc
	Bouvet Island		New Jersey	NJ		BCCUSP	WDCM844	Brazilian Cyanobacteria Collection - University of Sao Paulo			lieven_lc
	Brazil		New Mexico	NM		BCRC	WDCM59	Bioresource Collection and Research Center			lieven_lt
	British Virgin Islands		Nevada	NV		BCRJ	WDCM649	Rio de Janeiro Cell Bank (Banco de Celulas do Rio de Janeiro)			lieven_pi
	Brunei		New York	NY		BDU	WDCM976	National Facility for Marine Cyanobacteria			magaly.toroIbaceta
	Bulgaria		Ohio	OH		BDUZ	WDCM17	Biological Sciences			Marc Allard
	Burkina Faso		Oklahoma	OK		BEG	WDCM777	La Banque European des Glomales			Maria Hoffmann
	Burundi		Oregon	OR		BGIV	WDCM962	Banco de Glomeromycota In Vitro (Bank of Glomeromycota In Vitro)			narjol.escalona
	Cambodia		Pennsylvania	PA		BGSC	WDCM573	Bacillus Genetic Stock Center			Peter Evans
	Cameroon		Puerto Rico	PR		BIM	WDCM909	Belarusian Collection of non-pathogenic microorganisms			rachel.binet
	Canada		Palau	PW		BioCC	WDCM841	BioCC BioCen Culture Collection			Rebecca Bell
	Cape Verde		Rhode Island	RI		BLWG	WDCM264	Bayerische Landesanstalt fur Weinbau und Gartenbau			ruth
	Cayman Islands		South Carolina	SC		BMBC	WDCM910	Brazilian Marine Bacteria Collection			ruth.timme
	Central African Republic		South Dakota	SD		BMFM-UNAM	WDCM834	Culture Collection of Fungal Pathogens Strains from the Basic Mycology Laboratory of the Department of Microbiology and Parasitology, Faculty of Medicine, UNAM			sandra.tallent
	Chad		Tennessee	TN		BNA	WDCM837	National Bank of Algae			Shaohua Zhao
	Chile		Texas	TX		BNM	WDCM938	Banco Nacional de Microorganismos(National Bank of Microorganisms)			shashi.sharma
	China		Utah	UT		BOROK	WDCM602	The Collection of algae			steve.monday
	Christmas Island		Virginia	VA		BPIC	WDCM610	Benaki Phytopathological Institute Collection			steven
	Clipperton Island		Virgin Islands	VI		BPPT-ESC	WDCM627	BPPT Ethanol-Single Cell Protein-Fructose Syrup Technical Unit			tim
	Cocos Islands		Vermont	VT		BR	WDCM364	Embrapa Agrobiology Diazothrophic Microbial Culture Collection			tim.muruvanda
	Colombia		Washington	WA		BRCC	WDCM540	USDA-ARS Rhizobium Germplasm Resource Collection			tina.lusk
	Comoros		Wisconsin	WI		BSMB	WDCM491	Bacteriology and Soil Microbiology Branch			Tom Hammack
	Cook Islands		West Virginia	WV		BTCC	WDCM632	Biotechnology Culture Collection Institution Pusat Penelitian dan Pengembangan Bioteknologi-LIPI			yan.luo
	Coral Sea Islands		Wyoming	WY		BTCC	WDCM66	Bulgarian Type Culture Collection			yi.chen
	Costa Rica					CACEM-MGM	WDCM960	The Champagne-Ardenne collection of Enological microorganisms			yu.wang
	Cote d'Ivoire					CAIM	WDCM813	Collection of Aquatic Important Microorganisms
	Croatia					CAIRCC	WDCM623	CAIRCC
	Cuba					CALU	WDCM461	Collection of Algae in Leningrad, St. Petersburg, State University
	Curacao					CAPM	WDCM181	Collection of Animal Pathogenic Microorganisms
	Cyprus					CAUP	WDCM486	Culture Collection of Algae of Charles University in Prague
	Czech Republic					CAZ	WDCM941	CAZ Coleccion de Bacterias Dr Anibal Zaindenberg
	Democratic Republic of the Congo					CB	WDCM57	The CB Rhizobium Collection
	Denmark					CBAM	WDCM956	Colecao de Bacterias da Amazonia
	Djibouti					CBMA	WDCM958	Colecao de Bacterias da Mata Atlantica
	Dominica					CBMAI	WDCM823	Brazilian Collection of Microorganisms from the Environment and Industry (Colecao Brasileira de Microrganismos de Ambiente e Industria)
	Dominican Republic					CBS	WDCM133	Centraalbureau voor Schimmelcultures, Fungal and Yeast Collection
	East Timor					CBTCCCAS	WDCM793	The Cell Bank of Type Culture Collection of Chinese Academy of Sciences
	Ecuador					CC	WDCM61	CSIRO Canberra Rhizobium Collection
	Egypt					CCAC	WDCM807	Culture Collection of Algae at the University of Cologne
	El Salvador					CCALA	WDCM905	Culture Collection of Autotrophic Organisms
	Equatorial Guinea					CCAP	WDCM522	Culture Collection of Algae and Protozoa
	Eritrea					CCARM	WDCM847	Culture Collection of Antimirobial Resistant Microorganisms
	Estonia					CCB	WDCM713	Colecao de Culturas de Basidiomicetos
	Ethiopia					CCBA	WDCM914	Culture Collection of Baltic Algae at the University of Gdansk
	Europa Island					CCBAS	WDCM558	Culture Collection of Basidiomycetes
	Falkland Islands (Islas Malvinas)					CCBAU	WDCM116	Culture Collection, Beijing Agricultural University
	Faroe Islands					CCBS-IOC	WDCM947	Colecao de Culturas de Bacterias de Interesse em Saude, Bacterial Culture Collections of Health Importance
	Fiji					CCC	WDCM959	Culture Collection of Clavicipitaceae
	Finland					CCCIEB	WDCM771	Culture Collections of Microorgansisms of Center of Genetic Engineering and Biotechnology
	France					CCCryo	WDCM940	CCCryo Culture Collection of Cryophilic Algae
	French Guiana					CCDM	WDCM117	Culture Collection of Department of Microbiology
	French Polynesia					CCDM	WDCM878	Culture Collection of Dairy Microorganisms Laktoflora
	French Southern and Antarctic Lands					CCDMBI	WDCM119	Culture Collection, Department of Microbiology
	Gabon					CCF	WDCM182	Culture Collection of Fungi
	Gambia					CCF	WDCM770	Colleccion de Cuttivos Finlay
	Gaza Strip					CCFC	WDCM150	Canadian Collection of Fungal Cultures
	Georgia					CCGB	WDCM574	Colecao de Culturas do Genero Bacillus e Generos Correlatos
	Germany					CCGVCC	WDCM613	China Centre for General Viruses Culture Collection
	Ghana					CCIAL	WDCM867	Nucleo de Cultura de Celulas
	Gibraltar					CCIBSO	WDCM836	Culture Collection IBSO
	Glorioso Islands					CCIM	WDCM860	Culture Collection of Industrial Microorganisms
	Greece					CCM	WDCM65	Czech Collection of Microorganisms
	Greenland					CCM-A	WDCM29	Coleccion de Cultivos Microbianos
	Grenada					CCMAC	WDCM645	Culture Collection of Macromycetes (Basidiomycotina and Ascomycotina)
	Guadeloupe					CCMCU	WDCM559	Culture Collection of Microorganisms
	Guam					CCMF	WDCM766	University of Portsmouth
	Guatemala					CCMI	WDCM761	Culture Collection of Industrial Microorganisms
	Guernsey					CCMM	WDCM883	Moroccan Coordinated Collections of Microorganisms
	Guinea					CCMP	WDCM2	Provasoli-Guillard National Center for Culture of Marine Phytoplankton
	Guinea-Bissau					CCOS	WDCM944	Culture Collection of Switzerland
	Guyana					CCRI	WDCM861	Collection du Centre de Recherche en Infectiologie
	Haiti					CCSIIA	WDCM576	Culture Collection of Sichuan Industrial Institute Antibiotics
	Heard Island and McDonald Islands					CCSM	WDCM891	Culture Collection for Soil Microorganisms
	Honduras					CCT	WDCM885	Colecao de Culturas Tropical
	Hong Kong					CCTCC	WDCM611	China Center for Type Culture Collection
	Howland Island					CCTM	WDCM475	Centre de Collection de Type Microbien
	Hungary					CCUG	WDCM32	Culture Collection, University of Goteborg
	Iceland					CCVCC	WDCM612	China Center For Virus Culture Collection
	India					CCWM	WDCM896	Culture Collection of Wild Mushroom
	Indian Ocean					CCY	WDCM333	Culture Collection of Yeasts
	Indonesia					CDBB	WDCM500	Coleccion Nacional de Cepas Microbianas y Cultivos Celulares
	Iran					CECT	WDCM412	Coleccion Espanola de Cultivos Tipo
	Iraq					CELMS	WDCM926	Collection of Environmental and Laboratory Microbial Strains
	Ireland					CEMM	WDCM880	CEMM - CENTRO ESPECIALIZADO EM MICOLOGIA MEDICA
	Isle of Man					CENACUMI	WDCM757	Centro Nacional de Cultivos Microbianos (National Center For Microbial Cultures)
	Israel					CEP	WDCM973	Entomopathogenic Fungal Culture Collection of Argentina
	Italy					CEPIM	WDCM213	Centro per gli Enterobatteri Patogeni per l'Italia Meridionale
	Jamaica					CEPM	WDCM787	CEPM- Centre d'Etudes sur le Polymorphisme des Micro-organismes
	Jan Mayen					CETESB	WDCM714	Setor de Pesquisa Tecnologica de Sistemas de Tratamento de Efluentes Domesticos
	Japan					CFAM	WDCM957	Colecao de Fungos da Amazonia
	Jarvis Island					CFBP	WDCM639	Collection Francaise de Bacteries Phytopathogenes
	Jersey					CFGR	WDCM903	Center for Fungal Genetic Resources
	Johnston Atoll					CFP	WDCM951	Colecao de Fungos Patogenicos
	Jordan					CFQ	WDCM100	Cepario de la Facultad de Quimica
	Juan de Nova Island					CG	WDCM712	Embrapa Genetic Resources and Biotechnology Collection of Fungi of Interest to Biological Control
	Kazakhstan					CGMCC	WDCM550	China General Microbiological Culture Collectio Center
	Kenya					CGSC	WDCM827	E. coli Genetic Stock Center
	Kerguelen Archipelago					CH-AG	WDCM790	Collection de Recherche
	Kingman Reef					CHULA	WDCM511	Microbiology Department Faculty of Science
	Kiribati					CIAM	WDCM890	Collection of Nonpathogenic Microorganisms for Agriculture
	Kosovo					CIAT	WDCM536	CIAT Rhizobium Collection
	Kuwait					CICC	WDCM582	China Center for Industrial Culture Collection
	Kyrgyzstan					CICIM	WDCM897	The Culture and Information Centre of Industrial Microoganisms of China Universities
	Laos					CICV	WDCM33	Centro de Investigaciones en Ciencias Veterinarias
	Latvia					CIMSC	WDCM424	Collezione Instituto di Microbiologia
	Lebanon					CIP	WDCM759	Collection de L'Institut Pasteur
	Lesotho					CIPDE	WDCM462	Collection of Insect Pathogens, Dept. of Entomology
	Liberia					CIPT	WDCM346	Collection Institut Pasteur Tuberculose
	Libya					CIRM-BIA	WDCM918	Centre International de Ressources Microbiennes Bacteries d'Interet Alimentaire
	Liechtenstein					CIRM-BP	WDCM917	Centre International de Ressources Microbiennes - Bacteries Pathogenes
	Line Islands					CIRM-CF	WDCM916	Centre International de Ressources Microbiennes - Champignons Filamenteux
	Lithuania					CIRM-Levures	WDCM788	Centre International de Ressources Microbiennes - Levures
	Luxembourg					CISM	WDCM75	NifTAL Rhizobium Collection (Asia Center)
	Macau					CISM	WDCM95	Verticillium dahliae from cotton
	Macedonia					CLIOC	WDCM731	Colecao de Leishmania do Instituto Oswaldo Cruz
	Madagascar					CM-PUJ	WDCM857	Coleccion Microorganismos Pontificia Universidad Javeriana
	Malawi					CMBGCAS	WDCM794	Collection of Marine Biological Germplasm
	Malaysia					CMCC(B)	WDCM123	National Center for Medical Culture Collections
	Maldives					CMKKU	WDCM684	Clinical Diagnostic Microbiology Srinagarind Hospital, Faculty of Medicine
	Mali					CMM	WDCM923	Culture Collection of Phytopathogenic Fungi "Prof. Maria Menezes" (Colecao de Culturas de Fungos Fitopatogenicos "Prof. Maria Menezes"
	Malta					CMMC	WDCM865	China Marine Microbe Collection
	Marshall Islands					CMT	WDCM948	Colecao Micologica de Trichocomaceae
	Martinique					CNCM	WDCM174	Collection Nationale de Cultures de Microorganismes
	Mauritania					CNCTC	WDCM130	Czech National Collection of Type Cultures
	Mauritius					CNEN-LABPC	WDCM710	Laboratorio de Pocos de Caldas
	Mayotte					ColTryp	WDCM949	Colecao de Trypanosoma de Mamiferos Silvestres, Domesticos e Vetores
	Mediterranean Sea					CPAC	WDCM776	Cpac-Embrapa
	Mexico					CPCC	WDCM955	Center for Culture Collection of Pharmaceutical Microorganisms
	Micronesia					CPCC (formerly UTCC)	WDCM605	Canadian Phycological Culture Centre (formerly University of Toronto Culture Collection of Algae & Cyanobacteria)
	Midway Islands					CPHS	WDCM14	WHO/FAO/OIE Collaborating Centre for Reference and Research on Leptospirosis, Western Pacific Region
	Moldova					CPPIPP	WDCM785	Collection of Plant Pathogens
	Monaco					CPRR	WDCM730	Laboratorio de Doenca de Chagas
	Mongolia					CPVC	WDCM898	Canadian Plant Virus Collection
	Montenegro					CPZ	WDCM275	Centro Panamericano de Zoonosis
	Montserrat					CRA-COLMIA	WDCM945	COLMIA Collezione di microrganismi di interesse agrario, industriale ed ambientale
	Morocco					CRBF	WDCM741	Collection de genomes d'organismes symbiotiques
	Mozambique					CRBIP	WDCM925	Centre de Ressources Biologiques de l'Institut Pasteur
	Myanmar					CRL	WDCM614	Centro de Referencia Para Lactobacilos
	Namibia					CSC-CLCH	WDCM631	Centro Substrati Cellulari: Cell Lines Collection and Hybridomas
	Nauru					CSMA	WDCM147	Centro di Studio dei Microorganismi Autotrofi - CNR
	Navassa Island					CSUR	WDCM874	Collection de Souches de l'Unite des Rickettsies
	Nepal					CSUR	WDCM875	Collection de Souches de l'Unite des Rickettsies
	Netherlands					CUC	WDCM830	Cepario de la Universidad de Concepcion de Chile
	New Caledonia					CUHK	WDCM68	Biology Department, Chinese University of Hong Kong
	New Zealand					CVCC	WDCM129	Center for Veterinary Culture Collection
	Nicaragua					CVCC	WDCM876	China Veterinary Culture Collection
	Niger					CVCM	WDCM815	Centro Venezolano de Colecciones de Microorganismos
	Nigeria					CWU-MACC	WDCM886	Herbarium of Kharkov University (CWU) - MicroAlgae Cultures Collection
	Niue					CY	WDCM7	Centre des Yersinia
	Norfolk Island					CYIB-KSU-MGM	WDCM922	Collection of Yeasts involved in Industrial Biotransformations
	North Korea					DACT	WDCM496	Dept. Agricult. Chem. Technol.
	North Sea					DAR	WDCM365	Plant Pathology Herbarium
	Northern Mariana Islands					DBKKU1	WDCM687	Department of Biology, Faculty of Science
	Norway					DBKKU2	WDCM688	Department of Biology, Faculty of Science
	Oman					DBKKU3	WDCM689	Department of Biology, Faculty of Science
	Pacific Ocean					DBM	WDCM654	Department of Biochemistry and Microbiology
	Pakistan					DBMU	WDCM493	Department of Biotechnology, Faculty of Science, Mahidol University
	Palau					DBMU2	WDCM667	Department of Biotechnology, Faculty of Science
	Palmyra Atoll					DBMU2	WDCM763	Department of Biotechnology, Faculty of Science, Mahidol University
	Panama					DBS	WDCM510	Department of Biological Culture Collection
	Papua New Guinea					DBUM;IPT	WDCM765	Department of Biochemistry, Faculty of Medicine, University of Malaya
	Paracel Islands					DBUP	WDCM444	Algal Culture Collection
	Paraguay					DBV	WDCM173	Division of Standardisation
	Peru					DBVPG	WDCM180	Industrial Yeasts Collection
	Philippines					DE-CSIRO	WDCM70	CSIRO Insect Pathogen Culture Collection
	Pitcairn Islands					DFF	WDCM50	Forest Pathology Culture Collection, Pacific Forest Research Centre
	Poland					DFP	WDCM102	DFP Culture Collection
	Portugal					DGUB	WDCM657	Department of Genetics, University of Bratislava
	Puerto Rico					DMBUK	WDCM564	Department of Microbiology
	Qatar					DMCCUS	WDCM478	School of Biological Sciences Culture Collection
	Republic of the Congo					DMCMU2	WDCM694	Department of Microbiology, Faculty of Medicine
	Reunion					DMCU	WDCM663	Microbiology Department, Faculty of Science
	Romania					DMIV	WDCM64	Department of Microbiology and Immunology
	Ross Sea					DMKKU1	WDCM680	Department of Microbiology, Faculty of Medicine
	Russia					DMKKU2	WDCM681	Department of Microbiology, Faculty of Medical Science
	Rwanda					DMKU	WDCM669	Department of Microbiology, Faculty of Science
	Saint Helena					DMMU1	WDCM666	Department of Microbiology, Faculty of Science
	Saint Kitts and Nevis					DMMU3	WDCM668	Department of Microbiology, Faculty of Medicine Siriraj Hospital
	Saint Lucia					DMPMC	WDCM454	Department of Microbiology
	Saint Pierre and Miquelon					DMSRDE	WDCM166	DMSRDE Culture Collection
	Saint Vincent and the Grenadines					DMST	WDCM707	Department of Medical Sciences Culture Collection
	Samoa					DMUIJ	WDCM472	Department of Microbiology
	San Marino					DMUP	WDCM658	Microbiology and Biophysics Charles University
	Sao Tome and Principe					DMVB	WDCM194	Department of Microbiology, Veterinary Branch of National Strain Collection
	Saudi Arabia					DPUA	WDCM715	Departamento de Patologia/ICB
	Senegal					DSC	WDCM849	Dicty Stock Center
	Serbia					DSMZ	WDCM274	DSMZ-Deutsche Sammlung von Mikroorganismen und Zellkulturen GmbH
	Seychelles					DUM	WDCM40	Delhi University Mycological Herbarium
	Sierra Leone					DVBID	WDCM392	Division Vector-Borne Infectious Diseases
	Singapore					DWT	WDCM36	Wood Technology and Forest Research Division
	Sint Maarten					EATRO	WDCM289	Uganda Trypanosomiasis Research Organization
	Slovakia					ECACC	WDCM137	European Collection of Cell Cultures
	Slovenia					EGE-MACC	WDCM845	Ege - Microalgae Culture Collection
	Solomon Islands					EMCC	WDCM583	Egypt Microbial Culture Collection
	Somalia					EMPARN	WDCM726	Empresa de Pesquisa Agropecuaria do Rio Grande do Norte
	South Africa					EMTC	WDCM974	Collection for extremophile microorganisms and type cultures
	South Georgia and the South Sandwich Islands					ENCB-IPN	WDCM449	Coleccion de cultivos de la Escuela Nacional de Ciencias Biologicas
	South Korea					ERAEP	WDCM706	Radiation Ecology Section, Biological Science Division, Office of Atomic Energy for Peace
	Southern Ocean					ESAP	WDCM294	Instituto Zimotecnico-Z
	Spain					EUSL	WDCM616	Eastern University
	Spratly Islands					FACHB	WDCM872	Freshwater Algae Culture Collection
	Sri Lanka					FACHB	WDCM873	Freshwater Algae Culture Collection
	Sudan					FBGMU	WDCM629	Faculty of Biology Gadjah Mada University
	Suriname					FCBP	WDCM859	First fungal culture bank of Pakistan
	Svalbard					FCBP	WDCM871	First Fungal Culture Bank of Pakistan
	Swaziland					FCT	WDCM108	FCT
	Sweden					FCUG	WDCM651	Fungal Cultures University of Goteborg
	Switzerland					FFF	WDCM884	UPCC Ukranian Private Culture collection
	Syria					FGSC	WDCM115	Fungal Genetics Stock Center
	Taiwan					FLACC	WDCM584	Free-Living Amoebae Culture Collection
	Tajikistan					FNCC	WDCM755	Food and Nutrition Culture Collection
	Tanzania					FORDA-CC	WDCM943	FORDA Culture Collection for Microorganisms
	Tasman Sea					FRR	WDCM18	Food Science Australia, Ryde
	Thailand					FSC	WDCM237	Fredericton Stock Culture Collection
	Togo					FSU	WDCM919	PRZ Pilz-Referenz-Zentrum (Fungal Reference Centre) Jena
	Tokelau					FTCC	WDCM762	Food Technology Culture Collection
	Tonga					FTCMU	WDCM690	Department of Food Science and Technology, Faculty of Agriculture
	Trinidad and Tobago					FTI	WDCM716	Centro de Biotecnologia e Quimica-CEBIQ
	Tromelin Island					FUSC	WDCM85	Flinders University Smut Collection
	Tunisia					GAB	WDCM908	Greek Aquaculture Bacteria
	Turkey					GAM	WDCM283	Grupo Actinomicetales Merida Facultad de Medicina
	Turkmenistan					GCL	WDCM295	Central Laboratories
	Turks and Caicos Islands					GDMCC	WDCM953	Guangdong Culture Collection Centre of Microbiology
	Tuvalu					GFCC	WDCM946	Goa University Fungus Culture Collection and Research Unit
	Uganda					GMACC	WDCM786	Laboratory of Molecular Genetics and Breeding of Edible Mushrooms
	Ukraine					GTC	WDCM901	Gifu University Type Culture Colelction
	United Arab Emirates					GTC-GIFU	WDCM305	Gifu Type Culture Collection (GTC), Gifu University Culture Collection (GIFU)
	United Kingdom					HAMBI	WDCM779	HAMBI Culture Collection
	Uruguay					HER	WDCM6	Felix d'Herelle Reference Center for Bacterial Viruses
	Uzbekistan					HKUCC	WDCM798	The University of Hong Kong Culture Collection
	Vanuatu					HNCMB	WDCM258	Hungarian National Collection of Medical Bacteria
	Venezuela					HPKTCC	WDCM882	Helicobacter pylori Korean Type Culture Collection
	Viet Nam					HUKUK	WDCM756	Culture Collection of Animal Cells
	Virgin Islands					HUMB	WDCM977	WFCC Estonian Human Microbiota Biobank
	Wake Island					HUT	WDCM195	HUT Culture Collection
	Wallis and Futuna					IAFB	WDCM212	Collection of Industrial Microorganisms
	West Bank					IAL	WDCM282	Nucleo de Colecao de Microrganismos
	Western Sahara					IALMIC	WDCM717	Micoteca do Insituto Adolfo Lutz
	Yemen					IAM	WDCM190	IAM Culture Collection
	Zambia					IBA	WDCM780	Collection of Microorganisms Producing Antibiotics
	Zimbabwe					IBRC	WDCM950	Iranian Biological Resources Center
	Belgian Congo					IBSBF	WDCM110	Biological Institute Culture Collection of Phytopathogenic Bacteria
	British Guiana					IBT	WDCM758	IBT Culture Collection of Fungi
	Burma					ICBB	WDCM842	ICBB Culture Collection for Microorganisms and Cell Culture
	Czechoslovakia					ICCF	WDCM232	Collection of Industrial Microorganisms
	Former Yugoslav Republic of Macedonia					ICFC	WDCM826	IIB-INTECH Collection of Fungal Cultures
	Korea					ICMP	WDCM589	International Collection of Microorganisms from Plants
	Netherlands Antilles					IE	WDCM782	Cepario de Hongos del Instituto de Ecologia
	Serbia and Montenegro					IEAPM	WDCM727	Instituto de Estudos do Mar "Almirante Paulo Moreira"
	Siam					IEBC	WDCM590	International Entomopathogenic Bacillus Centre (WHO)
	USSR					IEGM	WDCM768	Regional Specialized Collection of Alkanotrophic Microorganisms
	Yugoslavia					IEKC, SSI	WDCM158	The International Escherichia and Klebsiella Centre (WHO)
	Zaire					IFAM	WDCM145	Institut fur Allgemeine Mikrobiologie
						IFBM	WDCM253	Streptokokken Sammlung
						IFM	WDCM60	Research Center for Pathogenic Fungi and Microbial Toxicoses, Chiba University
						IFM	WDCM805	IFM Quality Services Pty Ltd
						IFO	WDCM191	Institute for Fermentation, Osaka
						IFRPD	WDCM676	Institute of Food Research and Product Development, Kasetsart University
						IGC	WDCM595	Portuguese Yeast Culture Collection
						IGESALQ	WDCM902	Colecao Microorganismos
						IIBM-UNAM	WDCM48	Industrial Culture Collection
						IID	WDCM208	Laboratory Culture Collection
						IMD	WDCM227	Industrial Microbiology Dublin
						IMI	WDCM214	CABI Genetic Resource Collection
						IMMH	WDCM427	Collection of Animal Viruses
						IMOCC	WDCM963	IMO Laboratories Microbial Culture Collection
						IMT	WDCM718	Micoteca do Instituto de Medicina Tropical de Sao Paulo
						IMVS	WDCM471	IMVS Culture Collection
						IMYZA	WDCM31	Instituto de Microbiologia y Zoologia Agricola
						INCQS	WDCM575	Colecao de Microrganismos de Referencia do INCQS
						INDRE	WDCM121	Pathogen Fungi and Actinomycetes Collection
						INIF	WDCM104	Coleccion de Microhongos
						INIFAT	WDCM853	INIFAT Fungus Collection
						INPA	WDCM719	Laboratorio de Micologia Medica Divisao de Microbiologia e Nutricao
						INRA	WDCM368	Microbiologie des Sols
						IOC	WDCM720	Colecao de Culturas de Fungos Filamentosos
						IOEB	WDCM791	Bacterial Collection
						IOUSP	WDCM728	Marine Microalgae Culture Collection
						IPPAS	WDCM596	Culture Collection of Microalgae IPPAS
						IPT	WDCM721	Agrupamento de Biotecnologia, Culture Collection of Microorganisms
						IRAN	WDCM939	Iranian Fungal Culture Collection
						ISC	WDCM63	International Salmonella Centre (W.H.O.)
						ISRI	WDCM630	Indonesian Sugar Research Institute, Pusat Penelitian Perkebunan Gula Indonesia
						ISS	WDCM375	Collection of Bacteria
						ITAL	WDCM143	Banco de Fermentos Lacticos
						ITALSL	WDCM722	Secao de Leite e Derivados
						ITALSM	WDCM723	Secao de Microbiologia
						ITBCC	WDCM44	Institute of Technology Bandung Culture Collection
						ITCC	WDCM430	Indian Type Culture Collection
						ITD	WDCM99	Coleccion de Cepas Microbianas
						ITDI	WDCM503	Industrial Technology Development Institute
						ITG	WDCM795	ITG
						ITH	WDCM196	W.H.O./F.A.O. Collaborating Centre for Reference and Research on Leptospirosis
						IZ	WDCM724	Departamento de Tecnologia Rural
						JCM	WDCM567	Japan Collection of Microorganisms
						JCT	WDCM387	James Cook Townsville
						KACC	WDCM806	KACC, Korean Agricultural Culture Collection
						KBPV	WDCM893	KBPV Korean Bank for Pathogenic Virus
						KCCC	WDCM969	Culture Collection of Soybean Rhizobia and Green Microalgae
						KCLB/ KCLRF	WDCM850	Korean Cell Line Bank/ Korean Cell Line Research Foundation
						KCTC	WDCM597	KCTC Korean Collection for Type Cultures
						KEMC	WDCM889	KEMC Korea Environmental Microorganism Center
						KEMH	WDCM11	KEMH/PMH Culture collection
						KFCC	WDCM585	Korean Federation of Culture Collection
						KKU	WDCM23	MICKKU Culture Collection
						KMCC	WDCM894	Korea Marine Microalgae Culture Center
						KMM	WDCM644	Collection of Marine Microorganisms
						KOS	WDCM784	Collection of Salmonella Microorganisms
						KPB	WDCM915	Prostate Tissue and microorganism
						KUFC	WDCM677	Kasetsart University Fungus Collection, Department of Plant Pathology, Faculty of Agriculture
						KUKENS	WDCM101	Centre for Research and Application of Culture Collections of Microorganisms
						KVCC	WDCM954	Korean Veterinary Culture Collection
						LBM	WDCM737	Laboratorio de Biologia Molecula Depto de Biologia Celular
						LCC	WDCM231	University of Warmia and Mazury in Olsztyn
						LCC	WDCM742	Labatt Culture Collection, Technology Development
						LCP	WDCM659	Fungal Strain Collection, Laboratory of Cryptogamy
						LE	WDCM313	Servico de Microbiologia e Imunologia
						LeishCryoBank	WDCM879	International Cryobank of Leishmania
						LGM-USP	WDCM736	Departamento de Microbiologia Lab. de Genetica de Microrganismos
						LIH-UNAM	WDCM817	Culture Collection of Histoplasma capsulatum Strains from the Fungal Immunology Laboratory of the Department of Microbiology and Parasitology, Faculty of Medicine, UNAM
						LIPIMC	WDCM769	Lembaga Ilmu Pengetahuan Indonesia, Indonesian Institute for Sciences
						LIPP	WDCM345	Leptospirotheque
						LJC	WDCM904	Coleccion de fitopatogenos de cultivos horticolas
						LMCH	WDCM804	Laboratoire de Microbiologie
						LMG or BCCM/LMG	WDCM296	Belgian Coordinated Collections of Microorganisms/ LMG Bacteria Collection
						LMS	WDCM530	Carolina Biological Supply Company
						LOCK	WDCM105	Centre of Industrial Microorganisms Collection
						LSTM	WDCM244	Department of Parasitology
						LTI	WDCM554	Cryobank of Microorganisms-Destructors
						LYCC	WDCM634	Lallemand Yeast Culture Collection
						MAFF	WDCM637	MAFF Genebank Project, Ministry of Agriculture, Forestry and Fisheries
						MAO	WDCM53	Mircen Afrique Ouest
						MAR	WDCM34	Grasslands Rhizobium Collection
						MBIC	WDCM831	Marine Biotechnology Institute Culture Collection
						MBMU	WDCM665	IMBG
						MCC	WDCM930	Microbial Culture Collection
						MCC-UPLB	WDCM39	Microbial Culture Collection
						MCCBGHO	WDCM971	Banco de Germoplasma de hongos micorrizicos orquideoides
						MCCM	WDCM418	Medical Culture Collection Marburg
						MCI	WDCM978	Microbial collection of Iran
						MCITM	WDCM400	Bacterial Culture Collection
						MCM	WDCM561	MACS Collection of Microorganisms
						MDC	WDCM803	Microbial Depository Center
						MEAN	WDCM881	Micoteca da Estacao Agronomica Nacional
						mfcc	WDCM970	mycolo fungal culture collection
						MHH	WDCM429	Institute of Virology
						Micoteca IAL	WDCM869	Micoteca do Instituto Adolfo Lutz
						MLLD	WDCM702	Microbiological Research Laboratory, Soil and Water Section, Department of Land Development
						MLMJI	WDCM701	Department of Plant Protection, Faculty of Agricultural Production
						MLRU	WDCM695	Microbiology Laboratory, Department of Biology, Faculty of Science
						MMBF	WDCM942	Micoteca Mario Barreto Figueiredo
						MML	WDCM432	Medical Microbiological Laboratory
						MOLA	WDCM911	Collection of Microbial Observatory Laboratoire Arago
						MPKV	WDCM448	Biological Nitrogen Fixation Project College of Agriculture
						MPSU	WDCM492	Department of Microbiology
						MRC	WDCM800	TUBITAK Marmara Research Center Culture Collection
						MSCL	WDCM854	Microbial Strain Collection of Latvia
						MSCMU	WDCM692	Microbiology Section, Chiang Mai University (MSCMU)
						MSDS	WDCM494	Microbiology Section, Biological Science Division, Department of Science Services
						MSPP	WDCM704	Mycology Section, Plant Pathology and Microbiology Division, Department of Agricultural Science
						MSU	WDCM809	Acetobacter
						MTCC	WDCM773	Microbial Type Culture Collection & Gene Bank
						MTKKU	WDCM685	Department of Clinical Microbiology, Faculty of Medical Technology
						MU	WDCM833	Mugla University Collection of Microorganisms
						MUACC	WDCM598	Murdoch University Algal Culture Collection
						MUCL	WDCM308	Mycotheque de l'Universite catholique de Louvain
						MUL	WDCM250	Department of Microbiology MUL-B 250
						MUM	WDCM816	Micoteca da Universidade do Minho
						MUT	WDCM924	Mycotheca Universitatis Taurinensis
						MZKI	WDCM599	Microbial Culture Collection of National Institute of Chemistry
						NBIMCC	WDCM135	National Bank for Industrial Microorganisms and Cell Cultures
						NBRC	WDCM825	NITE Biological Resource Center
						NCAIM	WDCM485	National Collection of Agricultural and Industrial Microorganisms
						NCAM	WDCM862	National Collection of Agricultural Microorganisms
						NCB	WDCM175	National Culture Bank
						NCC	WDCM856	Nantes Culture Collection
						NCCB	WDCM797	NCCB, the Netherlands Culture Collection of Bacteria (formerly LMD and Phabagen Collection)
						NCCP	WDCM852	National Culture Collection for Pathogens
						NCDC	WDCM775	National Collection of Dairy Cultures
						NCIM	WDCM3	National Collection of Industrial Microorganisms
						NCIMB	WDCM653	National Collections of Industrial Food and Marine Bacteria (incorporating the NCFB)
						NCPF	WDCM184	National Collection of Pathogenic Fungi
						NCPPB	WDCM126	National Collection of Plant Pathogenic Bacteria
						NCPV	WDCM814	National Collection of Pathogenic Viruses
						NCSC	WDCM664	National Center of Streptococcus Collection, Department of Microbiology, Faculty of Medical Science
						NCTC	WDCM154	National Collection of Type Cultures
						NCWRF	WDCM134	National Collection of Wood Rotting Fungi
						NCYC	WDCM169	National Collection of Yeast Cultures
						NEPCC	WDCM535	North East Pacific Culture Collection
						NFCCI	WDCM932	National Fungal Culture Collection of India
						NFCCP	WDCM838	National Fungal Culture Collection Of Pakistan
						NFCCP	WDCM864	National Fungal Culture Collection of Pakistan
						NGR	WDCM356	Plant Pathology
						NIAH	WDCM638	National Institute of Animal Health
						NIBH	WDCM746	National Institute of Bioscience and Human-Technology
						NIES	WDCM591	Microbial Culture Collection at National Institute for Environmental Studies
						NIICC	WDCM961	NII Microbial Culture Collection
						NIVA	WDCM498	Culture Collection of Algae (NIVA)
						NKA	WDCM416	Nationales Konsiliarlabor fur Adenoviren
						NMCC	WDCM972	North Maharashtra Microbial Culture Collection Centre
						NML-HCCC	WDCM840	National Microbiology Laboratory Health Canada Culture Collections
						NoF	WDCM744	The Fungus Culture Collection of the Northern Forestry Centre
						NPP	WDCM801	N.P.P
						NRIC	WDCM747	Nodai Research Institute Culture Collection
						NRL	WDCM350	Neisseria Reference Laboratory
						NRPSU	WDCM679	Department of Agro-industry, Faculty of Natural Resources
						NRRL	WDCM97	Agricultural Research Service Culture Collection
						NSCNFB	WDCM754	Novi Sad Collection of Nitrogen Fixing Bacteria
						NTCCI	WDCM107	Culture Collection, Microbiology and Cell Biology Laboratory
						NU	WDCM696	Department of Microbiology, Faculty of Science
						NUA	WDCM281	Department of Microbiology, National University of Athens
						NUSDM	WDCM568	Department of Microbiology
						NZFS	WDCM62	Forest Research Culture Collection
						NZRD	WDCM318	New Zealand Reference Culture Collection of Microorganisms, Dairy Section
						NZRM	WDCM457	New Zealand Reference Culture Collection, Medical Section
						NZRP	WDCM335	New Zealand Reference Culture Collection and Soil Section
						OCM	WDCM592	Oregon Collection of Methanogens
						OUT	WDCM748	Department of Biotechnology
						PBCC	WDCM964	Petroleum Biotechnology Culture Collection
						PBF	WDCM633	Perum Bio Farma
						PCC	WDCM481	Pasteur Culture Collection of Cyanobacteria
						PCM	WDCM106	Polish Collection of Microorganisms
						PCU	WDCM662	Department of Microbiology, Faculty of Pharmaceutical Sciences
						PD	WDCM618	Culture Collection of Plant Pathogenic Bacteria
						PGC	WDCM641	Peterhof Genetic Collection of Microalgae
						PHBL	WDCM508	Philip Harris Biological Ltd.
						PIR	WDCM373	Bulgarian Research Culture Collection
						PLY	WDCM128	Plymouth Algal Culture Collection
						PNCM-BIOTECH	WDCM620	Philippine National Collection of Microorganisms
						PPCC	WDCM27	Plant Pathology Culture Collection
						PPIHAS	WDCM824	Mycology Collection
						PPKMI	WDCM699	Plant Production Technology Department, Faculty of Agricultural Technology
						PPKU1	WDCM670	Department of Plant Pathology, Faculty of Agriculture
						PPKU2	WDCM671	Department of Plant Pathology, Faculty of Agriculture
						PPKU3	WDCM672	Department of Plant Pathology, Faculty of Agriculture
						PPKU4	WDCM673	Department of Plant Pathology, Faculty of Agriculture
						PPKU5	WDCM674	Department of Plant Pathology, Faculty of Agriculture
						PPKU6	WDCM675	Department of Plant Pathology, Faculty of Agriculture
						PPPPB	WDCM818	South African Plant Pathogenic and Plant Protecting Bacteria
						PPRI	WDCM351	National Collections of Fungi: Culture Collection
						PROIMI	WDCM587	Planta Piloto de Procesos Industriales Microbiologicos
						PTCC	WDCM753	Pakistan Type Culture Collections
						PTCCI	WDCM124	Persian Type Culture Collection
						PTTC	WDCM678	Pranakorn Teacher Training College, Department of Biology, Faculty of Science and Technology
						PVF	WDCM628	Pusat Veterinaria Farma
						PVGB	WDCM811	Plant Virus GenBank
						RBCAR	WDCM928	Romanian Bioresource Centre and Advanced Research
						RCAM	WDCM966	Russian Collection of Agricultural Microorganisms
						RCAT	WDCM425	Regional Collection of Animal Viruses and Tissue Cultures
						RCB	WDCM781	RIKEN Cell Bank
						RCC	WDCM829	Roscoff Culture Collection
						RHMU	WDCM15	Department of Pathology, Faculty of Medical Science, Ramathibordi Hospital
						RIA	WDCM337	The Russia Research Institute for Antibiotics Culture Collection
						RIB	WDCM640	National Research Institute of Brewing
						RIBM	WDCM655	Research Institute for Brewing and Malting
						RIFY	WDCM749	Institute of Enology and Viticulture
						RIMD	WDCM301	Research Institute for Microbial Diseases, Research Center for Emerging Infectious Diseases
						RIPO	WDCM516	Plant Virus Collection
						RITFC	WDCM625	Research Institute for Tobacco and Fibre Crops
						RIVE	WDCM28	Research Institute for Viticulture and Enology
						RKM	WDCM907	The Republic collection of microorganisms
						RM	WDCM764	Rumen Microorganisms
						RRIASR	WDCM617	Fungal Pathogens of Hevea Rubber in Sri Lanka
						RRJ	WDCM846	RRL , Jammu INDIA
						RSCS	WDCM877	Medical Culture Collection
						RSKK	WDCM828	Refik Saydam National Type Culture Collection-RSKK
						RV	WDCM421	Collection of Leptospira Strains
						RYCASI	WDCM980	Rumen Yeast Collection of Animal Science Institute
						RYCC	WDCM111	Roseworthy Yeast Culture Collection
						SAG	WDCM192	Sammlung von Algenkulturen at University of Goettingen
						SAITP	WDCM569	School of Pharmacy and Medical Sciences, University of South Australia
						SARCC	WDCM968	South African Rhizobium Culture Collection
						SBSFU	WDCM78	School of Biological Sciences
						SCCAP	WDCM935	Scandinavian Culture Collection of Algae & Protozoa
						SCCM	WDCM920	Sporometrics Culture Collection of Microorganisms
						SEAMEO	WDCM626	Seameo-Biotrop
						SEMIA	WDCM443	Colecao de Culturas de Rhizobium da Fepagro
						SGSC	WDCM338	Salmonella Genetic Stock Centre
						SKUK	WDCM565	Simpanan Kultur Universiti Kebangsaan
						SMIP	WDCM729	Secao de Maricultura
						SMRG	WDCM703	Soil Microbiology Research Group, Division of Soil Science, Department of Agriculture
						SMTWA	WDCM90	School of Medical Technology Western Australia
						Soley	WDCM979	Microalgae Culture Collection
						SPMCC	WDCM624	Sungei Putih Microbial Culture Collection
						SRAICC	WDCM848	SRAI's culture collection
						SRRC	WDCM751	United States Department of Agriculture, Agricultural Research Service
						SSCMU	WDCM693	Soil Science and Conservation Department Faculty of Agriculture
						SSKKU	WDCM683	Department of Soil Science, Faculty of Agriculture
						SSMJI	WDCM700	Science Section, Department of General Education, Faculty of Agricultural Business
						SUFAKM	WDCM981	SUFAK Bacteria Collection
						SVCK	WDCM480	Sammlung von Conjugaten Kulturen
						SVIEC	WDCM734	Secao de Virus
						SWU2	WDCM697	Department of Biology, Faculty of Science
						TAUFCC	WDCM899	Fungal Culture Collection
						TCC/USP	WDCM601	Trypanosomatid Culture Collection
						TCFB	WDCM802	Tasmanian Collection of Fish Bacteria
						TCMM	WDCM661	Thai Collection of Medical Microorganism, Department of Pathology, Faculty of Veterinary Science
						TDRTBST	WDCM975	TDR tuberculosis strain bank
						TFC	WDCM821	Tartu Fungal Culture Collection
						TFC	WDCM866	Tartu Fungal Collections
						TIMM	WDCM750	Institute of Medical Mycology
						TISTR	WDCM383	TISTR Culture Collection Bangkok MIRCEN
						TMC	WDCM858	The Mollicutes Collection
						TSY	WDCM67	Laboratory of Mycology, Division of Microbiology
						UAMH	WDCM73	University of Alberta Microfungus Collection and Herbarium
						UBCC	WDCM799	University of Barcelona Culture Collection
						UCCAA	WDCM967	Ukrainian Collection of Cholera Aetiological Agents O1 and non O1
						UCCM	WDCM652	University of Calabar Collection of Microorganisms
						UCD-FST	WDCM888	Phaff Yeast Culture Collection
						UCGE	WDCM660	Unit Cell of Genetic Engineering, Department of Biochemistry
						UCLAF	WDCM552	HMR/Romainville
						UCP	WDCM927	Colecao da Universidade Catolica de Pernambuco
						UFPEDA	WDCM114	Universidade Federal de Pernambuco
						UFRJIM	WDCM725	Departamento de Microbiologia Medica
						UFScarCC	WDCM835	Freshater Microalgae Collection Cultures
						UICC	WDCM563	University of Indonesia Culture Collection
						UJB	WDCM619	University of Jaffna Botany
						UKKP	WDCM43	Universiti Kebangsaan Kultur Perubatan
						UMFFTD	WDCM562	Food and Fermentation Technology Division, University of Mumbai
						UMIP	WDCM344	Collection de Champignons et Actinomycetes Pathogenes
						UMRC	WDCM125	University of Minnesota Rhizobium Collection
						UOA/HCPF	WDCM929	UOA/HCPF University of Athens/Hellenic Collection of Pathogenic Fungi
						UPCC	WDCM310	Natural Sciences Research Institute Culture Collection
						UPMR	WDCM25	Rhizobium Collection
						UPRM	WDCM76	Rhizobium Culture Collection
						UPSC	WDCM603	Uppsala University Culture Collection of Fungi
						URM	WDCM604	Universidade Federal de Pernambuco
						USRCB	WDCM855	Ukrainian Scientific-Research Cell Bank.
						UTEX	WDCM606	The Culture Collection of Algae at the University of Texas Austin
						UTMC	WDCM937	University of Tehran Microorganisms Collection
						UUC	WDCM745	Janet A. Robertson Collection of Ureaplasma urealyticum Cultures
						UWO	WDCM91	Department of Plant Sciences
						VBCCA	WDCM931	VISVA-BHARATI CULTURE COLLECTION OF ALGAE
						VCRC	WDCM144	Volcani Center Rhizobium Collection (VCRC)
						VIZR	WDCM760	Collection for plant protection, All-Russian Institute of Plant Protection
						VKM	WDCM342	All-Russian Collection of Microorganisms
						VKPM	WDCM588	Russian National Collection of Industrial Microorganisms
						VPCI	WDCM497	Fungal Culture Collection
						VPRI	WDCM851	Victorian Plant Disease Herbarium
						VRLI	WDCM398	Department of Virology
						VTB	WDCM733	Banco de Celulas Humanas e Animais Laboratorio de Patologia Celular e Molecular
						VTCC	WDCM933	Vietnam Type Culture Collection (VTCC)
						VTTCC	WDCM139	VTT Culture Collection
						WAC	WDCM77	Department of Agriculture Western Australia Plant Pathogen Collection
						WACC	WDCM452	Western Australian Culture Collection
						WAITE	WDCM35	Insect Pathology Pathogen Collection
						WARC	WDCM376	New Zealand Reference Culture Collection
						WCUM	WDCM56	Working Collection
						WDds	WDCM812	Raul Lopez Sanchez
						WPBS	WDCM607	WPBS Rhizobium Collection
						WRL	WDCM142	The Wellcome Bacterial Collection
						WVDH	WDCM411	West Virginia Hygienic Laboratory
						YM	WDCM832	Strains Collection of Yunnan Institute of Microbiology, Yunnan University, China
						ZIM	WDCM810	ZIM Culture Collection of Industrial Microorganisms

## Sheet: FDA Vet-LIRN DropDowns
VetLIRN_collection_source	Identification method used for organism	Case type	Plate type			Obselete name	Serotype	Antigenic Formula	Ssp	O Group	O Group (old designation)	O Antigen	Phase 1	Phase 2	Other Phases	AST Source Labs
Abscess	API	1	COMPGN1F	Sensititre Gram negative plate COMPGN1F			Aachen	I 17:z35:1,6	I	17	J	17	z35	1,6		FL
Anus	Biochemical	2	COMPGP1F	Sensititre Gram positive plate COMPGP1F			Aarhus	I 18:z4,z23:z64	I	18	K	18	z4,z23	z64		GA-A
Bladder	DNA sequencing	3	EQUIN1F	Equine Plate			Aba	I 6,8:i:e,n,z15	I	8	C2	6,8	i	e,n,z15		GA-T
Blood	MALDI-TOF		BOPO6F	Bovine/Porcine Plate			Abadina	I 28:g,m:e,n,z15	I	28	M	28	g,m	[e,n,z15]		Guelph
Bone	PCR		AVIAN1F	Avian Plate			Abaetetuba	I 11:k:1,5	I	11	F	11	k	1,5		IA
Brain	Sensititre		CMV1BURF	Urinary Plate			Aberdeen	I 11:i:1,2	I	11	F	11	i	1,2		IL
Bronchi	Vitek		COMPAN1F	Sensititre Companion Animal MIC Plate			Abidjan	I 39:b:l,w	I	39	Q	39	b	l,w		IN
Cartilage			COMPAN2F	Sensititre Companion Animal MIC Plate with cephalothin			Ablogame	I 16:l,z13,z28:z6	I	16	I	16	l,z13,z28	z6		KS
CSF			OTHER	Other			Abobo	I 16:i:z6	I	16	I	16	i	z6		KY-M
Ear						Abortusbovis, Sladun	Abony	I [1],4,[5],12,[27]:b:e,n,x	I	4	B	[1],4,[5],12,[27]	b	e,n,x		KY-UKY
Esophagus							Abortusequi	I 4,12:-:e,n,x	I	4	B	4,12	-	e,n,x		MI
Eye							Abortusovis	I 4,12:c:1,6	I	4	B	4,12	c	1,6		Missouri
Feces							Abuja	I 11:g,m:1,5	I	11	F	11	g,m	1,5		MN
Fetus			Following were replaced on 6/1/18 by above list:				Accra	I 1,3,19:b:z6	I	1,3,19	E4	1,3,19	b	z6		MS
Foot/Hoof			COMPGN1F	Sensititre Gram negative plate COMPGN1F			Ackwepe	I 9,46:l,w:-	I	9,46	D2	9,46	l,w	-		NC
Gall Bladder			COMPGP1F	Sensititre Gram positive plate COMPGP1F			Adabraka	I 3,10:z4,z23:[1,7]	I	3,10	E1	3,10	z4,z23	[1,7]		ND
Heart			EQUIN1F	Equine Plate			Adamstown	I 28:k:1,6	I	28	M	28	k	1,6		NJ
Intestine			BOPO6F	Bovine/Porcine Plate			Adamstua	I 11:e,h:1,6	I	11	F	11	e,h	1,6		NY
Kidney			AVIAN1F	Avian Plate			Adana	I 43:z10:1,5	I	43	U	43	z10	1,5		OK
Liver			CMV1BURF	Urinary Plate			Adelaide	I 35:f,g:-	I	35	O	35	f,g	-	[R:z27]	PA-Ag
Lung			CMV1AMAF	Mastitis Plate			Adeoyo	I 16:g,m,[t]:-	I	16	I	16	g,m,[t]	-		PA-NBC
Mouth			CMV1AGNF	NARMS Gram Neg Plate			Aderike	I 28:z38:e,n,z15	I	28	M	28	z38	e,n,z15		PA-Ryan
Muscle			CMV2AGPF	NARMS Gram Pos Plate			Adime	I 6,7:b:1,6	I	7	C1	6,7	b	1,6		TX
Node			CUST	Custom Plate			Adjame	I 13,23:r:1,6	I	13	G	13,23	r	1,6		VA-Ag
Ovary			OTHER	Other			Aequatoria	I 6,7:z4,z23:e,n,z15	I	7	C1	6,7	z4,z23	e,n,z15		WA
Pancreas							Aesch	I 6,8:z60:1,2	I	8	C2	6,8	z60	1,2
Penis							Aflao	I 1,6,14,25:l,z28:e,n,x	I	6,14	H	1,6,14,25	l,z28	e,n,x
Pericardial sac							Africana	I 4,12:r,i:l,w	I	4	B	4,12	r,i	l,w
Peritoneum							Afula	I 6,7:f,g,t:e,n,x	I	7	C1	6,7	f,g,t	e,n,x
Prostrate							Agama	I 4,12:i:1,6	I	4	B	4,12	i	1,6
Rectum							Agbara	I 16:i:1,6	I	16	I	16	i	1,6
Retro-Peritoneum						Congo	Agbeni	I [1],13,23:g,m,[s],[t]:-	I	13	G	[1],13,23	g,m,[s],[t]	-
Skin							Agege	I 3,10:c:e,n,z15	I	3,10	E1	3,10	c	e,n,z15
Spinal cord							Ago	I 30:z38:-	I	30	N	30	z38	-
Spleen							Agodi	I 35:g,t:-	I	35	O	35	g,t	-
Stomach (specify)							Agona	I [1],4,[5],12:f,g,s:[1,2]	I	4	B	[1],4,[5],12	f,g,s	[1,2]	[R:z27];[R:z45]
Teeth							Agoueve	I 13,22:z29:-	I	13	G	13,22	z29	-
Testes							Ahanou	I 17:i:1,7	I	17	J	17	i	1,7
Thymus							Ahepe	I 43:z35:1,6	I	43	U	43	z35	1,6
Thyroid							Ahmadi	I 1,3,19:d:1,5	I	1,3,19	E4	1,3,19	d	1,5
Tongue							Ahoutoue	I 41:z35:1,6	I	41	S	41	z35	1,6
Trachea							Ahuza	I 43:k:1,5	I	43	U	43	k	1,5
Urine							Ajiobo	I 13,23:z4,z23:-	I	13	G	13,23	z4,z23	-
Uterus							Akanji	I 6,8:r:1,7	I	8	C2	6,8	r	1,7
Other - List in comments							Akuafo	I 16:y:1,6	I	16	I	16	y	1,6
							Alabama	I 9,12:c:e,n,z15	I	9	D1	9,12	c	e,n,z15
							Alachua	I 35:z4,z23:-	I	35	O	35	z4,z23	-	[R:z37];[R:z45]
							Alagbon	I 8:y:1,7	I	8	C2	8	y	1,7
							Alamo	I 6,7:g,z51:1,5	I	7	C1	6,7	g,z51	1,5
							Albany	I 8,[20]:z4,z24:-	I	8	C2	8,[20]	z4,z24	-	[R:z45]
							Albert	I 4,12:z10:e,n,x	I	4	B	4,12	z10	e,n,x
							Albertslund	I 3,10:z38:1,6	I	3,10	E1	3,10	z38	1,6
							Albuquerque	I 1,6,14,24:d:z6	I	6,14	H	1,6,14,24	d	z6
							Alexanderplatz	I 47:z38:-	I	47	X	47	z38	-
							Alexanderpolder	I 8:c:l,w	I	8	C2	8	c	l,w
							Alfort	I 3,10:f,g:e,n,x	I	3,10	E1	3,10	f,g	e,n,x
							Alger	I 38:l,v:1,2	I	38	P	38	l,v	1,2
							Alkmaar	I 1,3,19:a:l,w	I	1,3,19	E4	1,3,19	a	l,w
							Allandale	I [1],40:k:1,6	I	40	R	[1],40	k	1,6
							Allerton	I 3,10:b:1,6	I	3,10	E1	3,10	b	1,6
							Alma	I 39:i:e,n,z15	I	39	Q	39	i	e,n,z15
							Alminko	I 8,[20]:g,s,t:-	I	8	C2	8,[20]	g,s,t	-
							Alpenquai	I 6,14:l,v:e,n,z15	I	6,14	H	6,14	l,v	e,n,z15
						Womba	Altendorf	I 4,12,[27]:c:1,7	I	4	B	4,12,[27]	c	1,7
						Pikine	Altona	I 8,[20]:r,[i]:z6	I	8	C2	8,[20]	r,[i]	z6
							Amager	I 3,10[15]:y:1,2	I	3,10	E1	3,10[15]	y	1,2	[R:z45]
						Tuebingen	Amager var. 15+	I 3,15:y:1,2	I	3,10	E1	3,15	y	1,2
							Amba	I 11:k:l,z13,z28	I	11	F	11	k	l,z13,z28
							Amersfoort	I 6,7,[14]:d:e,n,x	I	7	C1	6,7,[14]	d	e,n,x
						Omderman	Amersfoort var. 14+	I 6,7,14:d:e,n,x	I	7	C1	6,7,14	d	e,n,x
							Amherstiana	I 8:l,v:1,6	I	8	C2	8	l,v	1,6
							Amina	I 16:i:1,5	I	16	I	16	i	1,5
							Aminatu	I 3,10:a:1,2	I	3,10	E1	3,10	a	1,2
							Amounderness	I 3,10:i:1,5	I	3,10	E1	3,10	i	1,5
							Amoutive	I 28:d:1,5	I	28	M	28	d	1,5
							Amsterdam	I 3,10[15][15,34]:g,m,s:-	I	3,10	E1	3,10[15][15,34]	g,m,s	-
						Drypool	Amsterdam var. 15+	I 3,15:g,m,s:-	I	3,10	E1	3,15	g,m,s	-
							Amunigun	I 16:a:1,6	I	16	I	16	a	1,6
							Anatum	I 3,10[15][15,34]:e,h:1,6	I	3,10	E1	3,10[15][15,34]	e,h	1,6	[z64]
						Newington, Tim	Anatum var. 15+	I 3,15:e,h:1,6	I	3,10	E1	3,15	e,h	1,6
						Minneapolis	Anatum var. 15+, 34+	I 3,15,34:e,h:1,6	I	3,10	E1	3,15,34	e,h	1,6
							Anderlecht	I 3,10:c:l,w	I	3,10	E1	3,10	c	l,w
							Anecho	I 35:g,s,t:-	I	35	O	35	g,s,t	-
							Anfo	I 39:y:1,2	I	39	Q	39	y	1,2
							Angers	I 8,[20]:z35:z6	I	8	C2	8,[20]	z35	z6
							Angoda	I 30:k:e,n,x	I	30	N	30	k	e,n,x
							Angouleme	I 16:z10:z6	I	16	I	16	z10	z6
							Ank	I 28:k:e,n,z15	I	28	M	28	k	e,n,z15
							Anna	I 13,23:z35:e,n,z15	I	13	G	13,23	z35	e,n,z15
							Annedal	I 16:r,i:e,n,x	I	16	I	16	r,i	e,n,x
							Antarctica	I 9,12:g,z63:-	I	9	D1	9,12	g,z63	-
							Antonio	I 57:a:z6	I	57		57	a	z6
							Antsalova	I 51:z:1,5	I	51		51	z	1,5
							Antwerpen	I [1],42:c:e,n,z15	I	42	T	[1],42	c	e,n,z15
							Apapa	I 45:m,t:-	I	45	W	45	m,t	-
							Apeyeme	I 8,[20]:z38:-	I	8	C2	8,[20]	z38	-
							Aprad	I 45:z10:-	I	45	W	45	z10	-
							Aqua	I 30:k:1,6	I	30	N	30	k	1,6
							Aragua	I 30:z29:-	I	30	N	30	z29	-
							Arapahoe	I 6,14:z4,z23:1,5	I	6,14	H	6,14	z4,z23	1,5
							Arechavaleta	I 4,[5],12:a:1,7	I	4	B	4,[5],12	a	1,7
							Arusha	I 43:z:e,n,z15	I	43	U	43	z	e,n,z15
							Aschersleben	I 30:b:1,5	I	30	N	30	b	1,5
							Ashanti	I 28:b:1,6	I	28	M	28	b	1,6
							Assen	I 21:a:[1,5]	I	21	L	21	a	[1,5]
							Assinie	I 3,10:l,w:z6	I	3,10	E1	3,10	l,w	z6	[R:z45]
							Asylanta	I 3,10:c:1,2	I	3,10	E1	3,10	c	1,2
							Atakpame	I 8,[20]:e,h:1,7	I	8	C2	8,[20]	e,h	1,7
							Atento	I 11:b:1,2	I	11	F	11	b	1,2
							Athens	I [1],40:g,m,s:e,n,x	I	40	R	[1],40	g,m,s	e,n,x
							Athinai	I 6,7:i:e,n,z15	I	7	C1	6,7	i	e,n,z15
							Ati	I 11:d:1,2	I	11	F	11	d	1,2
							Augustenborg	I 6,7,[14]:i:1,2	I	7	C1	6,7,[14]	i	1,2
							Aurelianis	I 9,12:z:e,n,z15	I	9	D1	9,12	z	e,n,z15
							Austin	I 6,7:a:1,7	I	7	C1	6,7	a	1,7
							Australia	I 48:l,v:1,5	I	48	Y	48	l,v	1,5
							Avignon	I 16:y:e,n,z15	I	16	I	16	y	e,n,z15
							Avonmouth	I 1,3,19:i:e,n,z15	I	1,3,19	E4	1,3,19	i	e,n,z15
							Axim	I 16:z4,z23:z6	I	16	I	16	z4,z23	z6
							Ayinde	I [1],4,12,[27]:d:z6	I	4	B	[1],4,12,[27]	d	z6
							Ayton	I [1],4,12,[27]:l,w:z6	I	4	B	[1],4,12,[27]	l,w	z6
							Azteca	I 4,[5],12,[27]:l,v:1,5	I	4	B	4,[5],12,[27]	l,v	1,5
							Babelsberg	I 28:z4,z23:[e,n,z15]	I	28	M	28	z4,z23	[e,n,z15]
							Babili	I 28:z35:1,7	I	28	M	28	z35	1,7
							Badagry	I 16:z10:1,5	I	16	I	16	z10	1,5
							Baguida	I 21:z4,z23:-	I	21	L	21	z4,z23	-
							Baguirmi	I 30:y:e,n,x	I	30	N	30	y	e,n,x
							Bahati	I 13,22:b:e,n,z15	I	13	G	13,22	b	e,n,z15
							Bahrenfeld	I 6,14,[24]:e,h:1,5	I	6,14	H	6,14,[24]	e,h	1,5
							Baiboukoum	I 6,7:k:1,7	I	7	C1	6,7	k	1,7
							Baildon	I 9,46:a:e,n,x	I	9,46	D2	9,46	a	e,n,x
							Bakau	I 28:a:1,7	I	28	M	28	a	1,7
							Balcones	I 45:z36:-	I	45	W	45	z36	-
						Dalat, Ruki	Ball	I [1],4,12,[27]:y:e,n,x	I	4	B	[1],4,12,[27]	y	e,n,x
							Bama	I 17:m,t:-	I	17	J	17	m,t	-
							Bamboye	I 9,46:b:l,w	I	9,46	D2	9,46	b	l,w
							Bambylor	I 9,46:z:e,n,z15	I	9,46	D2	9,46	z	e,n,z15
							Banalia	I 6,8:b:z6	I	8	C2	6,8	b	z6
							Banana	I [1],4,[5],12:m,t:[1,5]	I	4	B	[1],4,[5],12	m,t	[1,5]
							Banco	I 28:r,i:1,7	I	28	M	28	r,i	1,7
							Bandia	I 35:i:l,w	I	35	O	35	i	l,w
							Bandim	I 17:k:1,6	I	17	J	17	k	1,6
							Bangkok	I 38:z4,z24:-	I	38	P	38	z4,z24	-
							Bangui	I 9,12:d:e,n,z15	I	9	D1	9,12	d	e,n,z15
							Banjul	I 1,6,14,25:a:e,n,z15	I	6,14	H	1,6,14,25	a	e,n,z15
							Bardo	I 8:e,h:1,2	I	8	C2	8	e,h	1,2
							Bareilly	I 6,7,[14]:y:1,5	I	7	C1	6,7,[14]	y	1,5
							Bargny	I 8,[20]:i:1,5	I	8	C2	8,[20]	i	1,5
							Barmbek	I 16:d:z6	I	16	I	16	d	z6
							Barranquilla	I 16:d:e,n,x	I	16	I	16	d	e,n,x
							Barry	I 54:z10:e,n,z15	I	54		54	z10	e,n,z15
							Basingstoke	I 9,46:z35:e,n,z15	I	9,46	D2	9,46	z35	e,n,z15
							Bassa	I 6,8:m,t:-	I	8	C2	6,8	m,t	-
							Bassadji	I 28:r:1,6	I	28	M	28	r	1,6
							Bata	I 9,12:b:1,7	I	9	D1	9,12	b	1,7
							Batonrouge	I 57:b:e,n,z15	I	57		57	b	e,n,z15
							Battle	I 16:l,z13,z28:1,6	I	16	I	16	l,z13,z28	1,6
							Bazenheid	I 8,[20]:z10:1,2	I	8	C2	8,[20]	z10	1,2
							Be	I 8,[20]:a:[z6]	I	8	C2	8,[20]	a	[z6]
							Beaudesert	I [1],6,14,[25]:e,h:1,7	I	6,14	H	[1],6,14,[25]	e,h	1,7
							Bedford	I 1,3,19:l,z13,z28:e,n,z15	I	1,3,19	E4	1,3,19	l,z13,z28	e,n,z15
							Belem	I 6,8:c:e,n,x	I	8	C2	6,8	c	e,n,x
							Belfast	I 6,8:c:1,7	I	8	C2	6,8	c	1,7
							Bellevue	I 8:z4,z23:1,7	I	8	C2	8	z4,z23	1,7
							Benfica	I 3,10:b:e,n,x	I	3,10	E1	3,10	b	e,n,x
							Benguella	I 40:b:z6	I	40	R	40	b	z6
							Benin	I 9,46:y:1,7	I	9,46	D2	9,46	y	1,7
							Benue	I 6,8:y:l,w	I	8	C2	6,8	y	l,w
							Bere	I 47:z4,z23:z6	I	47	X	47	z4,z23	z6	[R:z45];[R:z58]
							Bergedorf	I 9,46:e,h:1,2	I	9,46	D2	9,46	e,h	1,2
							Bergen	I 47:i:e,n,z15	I	47	X	47	i	e,n,z15
							Bergues	I 51:z10:1,5	I	51		51	z10	1,5
							Berkeley	I 43:a:1,5	I	43	U	43	a	1,5
							Berlin	I 17:d:1,5	I	17	J	17	d	1,5
							Berta	I [1],9,12:[f],g,[t]:-	I	9	D1	[1],9,12	[f],g,[t]	-
							Bessi	I 3,10:i:e,n,x	I	3,10	E1	3,10	i	e,n,x
							Bethune	I 1,3,19:k:1,7	I	1,3,19	E4	1,3,19	k	1,7
							Biafra	I 3,10:z10:z6	I	3,10	E1	3,10	z10	z6
							Bida	I 1,3,19:c:1,6	I	1,3,19	E4	1,3,19	c	1,6
							Bietri	I 30:y:1,5	I	30	N	30	y	1,5
							Bignona	I 17:b:e,n,z15	I	17	J	17	b	e,n,z15
							Bijlmer	I [1],40:g,m:-	I	40	R	[1],40	g,m	-
							Bilu	I 1,3,10,19:f,g,t:1,(2),7	I	1,3,19	E4	1,3,10,19	f,g,t	1,(2),7
							Binche	I 47:z4,z23:l,w	I	47	X	47	z4,z23	l,w
							Bingerville	I 47:z35:e,n,z15	I	47	X	47	z35	e,n,z15
							Binningen	I 45:g,s,t:-	I	45	W	45	g,s,t	-
							Birkenhead	I 6,7:c:1,6	I	7	C1	6,7	c	1,6
							Birmingham	I 3,10[15]:d:l,w	I	3,10	E1	3,10[15]	d	l,w
							Bispebjerg	I [1],4,[5],12:a:e,n,x	I	4	B	[1],4,[5],12	a	e,n,x
							Bissau	I 4,12:c:e,n,x	I	4	B	4,12	c	e,n,x
							Blancmesnil	I 4,12:l,w:e,n,z15	I	4	B	4,12	l,w	e,n,z15
							Blegdam	I 9,12:g,m,q:-	I	9	D1	9,12	g,m,q	-
							Blijdorp	I 1,6,14,25:c:1,5	I	6,14	H	1,6,14,25	c	1,5
							Blitta	I 47:y:e,n,x	I	47	X	47	y	e,n,x
							Blockley	I 6,8:k:1,5	I	8	C2	6,8	k	1,5	[R:z58]
							Bloomsbury	I 3,10:g,t:1,5	I	3,10	E1	3,10	g,t	1,5
							Blukwa	I [6],[14],18:z4,z24:-	I	18	K	[6],[14],18	z4,z24	-
							Bobo	I 44:d:1,5	I	44	V	44	d	1,5
							Bochum	I 4,[5],12:r:l,w	I	4	B	4,[5],12	r	l,w
							Bodjonegoro	I 30:z4,z24:-	I	30	N	30	z4,z24	-
							Boecker	I [1],6,14,[25]:l,v:1,7	I	6,14	H	[1],6,14,[25]	l,v	1,7
							Bofflens	I 41:z4,z23:1,7	I	41	S	41	z4,z23	1,7
							Bokanjac	I 28:b:1,7	I	28	M	28	b	1,7
							Bolama	I 44:z:e,n,x	I	44	V	44	z	e,n,x
							Bolombo	I 3,10:z38:[z6]	I	3,10	E1	3,10	z38	[z6]
							Bolton	I 3,10:y:e,n,z15	I	3,10	E1	3,10	y	e,n,z15
							Bonames	I 17:a:1,2	I	17	J	17	a	1,2
						Buenos-aires	Bonariensis	I 6,8:i:e,n,x	I	8	C2	6,8	i	e,n,x
							Bonn	I 6,7:l,v:e,n,x	I	7	C1	6,7	l,v	e,n,x
							Bootle	I 47:k:1,5	I	47	X	47	k	1,5
							Borbeck	I 13,22:l,v:1,6	I	13	G	13,22	l,v	1,6
							Bordeaux	I 52:k:1,5	I	52		52	k	1,5
							Borreze	I 54:f,g,s:-	I	54		54	f,g,s	-
							Borromea	I 42:i:1,6	I	42	T	42	i	1,6
							Bouake	I 16:z:z6	I	16	I	16	z	z6
							Bournemouth	I 9,12:e,h:1,2	I	9	D1	9,12	e,h	1,2
							Bousso	I 1,6,14,25:z4,z23:[e,n,z15]	I	6,14	H	1,6,14,25	z4,z23	[e,n,z15]
							Bovismorbificans	I 6,8,[20]:r,[i]:1,5	I	8	C2	6,8,[20]	r,[i]	1,5	[R:1…]
							Brackenridge	I 44:z:1,5	I	44	V	44	z	1,5
							Bracknell	I 13,23:b:1,6	I	13	G	13,23	b	1,6
							Bradford	I 4,12,[27]:r:1,5	I	4	B	4,12,[27]	r	1,5
							Braenderup	I 6,7,[14]:e,h:e,n,z15	I	7	C1	6,7,[14]	e,h	e,n,z15
							Brancaster	I [1],4,12,[27]:z29:-	I	4	B	[1],4,12,[27]	z29	-
							Brandenburg	I 4,[5],12:l,v:e,n,z15	I	4	B	4,[5],12	l,v	e,n,z15
							Brazil	I 16:a:1,5	I	16	I	16	a	1,5
							Brazos	I [6],[14],18:a:e,n,z15	I	18	K	[6],[14],18	a	e,n,z15
							Brazzaville	I 6,7:b:1,2	I	7	C1	6,7	b	1,2
							Breda	I 6,8:z4,z23:e,n,x	I	8	C2	6,8	z4,z23	e,n,x
							Bredeney	I [1],4,12,[27]:l,v:1,7	I	4	B	[1],4,12,[27]	l,v	1,7	[R:z40]
							Brefet	I 44:r:e,n,z15	I	44	V	44	r	e,n,z15
							Breukelen	I 6,8:l,z13,[z28]:e,n,z15	I	8	C2	6,8	l,z13,[z28]	e,n,z15
							Brevik	I 16:z:e,n,[x],z15	I	16	I	16	z	e,n,[x],z15
							Brezany	I [1],4,12,[27]:d:1,6	I	4	B	[1],4,12,[27]	d	1,6
							Brijbhumi	I 11:i:1,5	I	11	F	11	i	1,5
							Brikama	I 8,[20]:r,[i]:l,w	I	8	C2	8,[20]	r,[i]	l,w
							Brindisi	I 11:c:1,6	I	11	F	11	c	1,6
							Brisbane	I 28:z:e,n,z15	I	28	M	28	z	e,n,z15
							Bristol	I 13,22:z:1,7	I	13	G	13,22	z	1,7
							Brive	I [1],42:r:l,w	I	42	T	[1],42	r	l,w
							Broc	I 42:z4,z23:e,n,z15	I	42	T	42	z4,z23	e,n,z15
							Bron	I 13,22:g,m:[e,n,z15]	I	13	G	13,22	g,m	[e,n,z15]
							Bronx	I 6,8:c:1,6	I	8	C2	6,8	c	1,6
							Brooklyn	I 16:l,w:e,n,x	I	16	I	16	l,w	e,n,x
							Broughton	I 1,3,19:b:l,w	I	1,3,19	E4	1,3,19	b	l,w
							Bruck	I 6,7:z:l,w	I	7	C1	6,7	z	l,w
							Bruebach	I 39:e,h:1,2	I	39	Q	39	e,h	1,2
							Brunei	I 8,[20]:y:1,5	I	8	C2	8,[20]	y	1,5
							Brunflo	I 16:r:1,7	I	16	I	16	r	1,7
							Bsilla	I 6,8:r:1,2	I	8	C2	6,8	r	1,2
							Buckeye	I 48:d:-	I	48	Y	48	d	-	[R:z58]
							Budapest	I [1],4,12,[27]:g,t:-	I	4	B	[1],4,12,[27]	g,t	-
							Bukavu	I [1],40:l,z28:1,5	I	40	R	[1],40	l,z28	1,5
							Bukuru	I 6,8:b:l,w	I	8	C2	6,8	b	l,w
							Bulgaria	I 6,8:y:1,6	I	8	C2	6,8	y	1,6
							Bullbay	I 11:l,v:e,n,z15	I	11	F	11	l,v	e,n,z15
							Bulovka	I 6,7:z44:-	I	7	C1	6,7	z44	-
							Burgas	I 16:l,v:e,n,z15	I	16	I	16	l,v	e,n,z15
							Burundi	I 41:a:-	I	41	S	41	a	-
							Bury	I 4,12,[27]:c:z6	I	4	B	4,12,[27]	c	z6
							Businga	I 6,7:z:e,n,z15	I	7	C1	6,7	z	e,n,z15
							Butantan	I 3,10[15][15,34]:b:1,5	I	3,10	E1	3,10[15][15,34]	b	1,5
						Rosenthal	Butantan var. 15+	I 3,15:b:1,5	I	3,10	E1	3,15	b	1,5
							Butare	I 52:e,h:1,6	I	52		52	e,h	1,6
							Buzu	I [1],6,14,[25]:i:1,7	I	6,14	H	[1],6,14,[25]	i	1,7
							Caen	I 16:d:l,w	I	16	I	16	d	l,w	[R:z82]
							Cairina	I 3,10:z35:z6	I	3,10	E1	3,10	z35	z6
							Cairns	I 45:k:e,n,z15	I	45	W	45	k	e,n,z15
							Calabar	I 1,3,19:e,h:l,w	I	1,3,19	E4	1,3,19	e,h	l,w
							California	I 4,12:g,m,t:[z67]	I	4	B	4,12	g,m,t	[z67]
							Camberene	I 35:z10:1,5	I	35	O	35	z10	1,5
							Camberwell	I 9,12:r:1,7	I	9	D1	9,12	r	1,7
							Campinense	I 9,12:r:e,n,z15	I	9	D1	9,12	r	e,n,z15
							Canada	I 4,12,[27]:b:1,6	I	4	B	4,12,[27]	b	1,6
							Canary	I 40:l,v:1,6	I	40	R	40	l,v	1,6
							Cannobio	I 28:z4,z23:1,5	I	28	M	28	z4,z23	1,5
							Cannonhill	I 1,3,10,[15],19:y:e,n,x	I	1,3,19	E4	1,3,10,[15],19	y	e,n,x
							Cannstatt	I 1,3,19:m,t:-	I	1,3,19	E4	1,3,19	m,t	-
							Canton	I 54:z10:e,n,x	I	54		54	z10	e,n,x
							Caracas	I [1],6,14,[25]:g,m,s:-	I	6,14	H	[1],6,14,[25]	g,m,s	-
							Cardoner	I 16:g,s,t:-	I	16	I	16	g,s,t	-
							Carmel	I 17:l,v:e,n,x	I	17	J	17	l,v	e,n,x
							Carnac	I 18:z10:z6	I	18	K	18	z10	z6
							Carno	I 1,3,19:z:l,w	I	1,3,19	E4	1,3,19	z	l,w
							Carrau	I 6,14,[24]:y:1,7	I	6,14	H	6,14,[24]	y	1,7
							Carswell	I 44:g,z51:-	I	44	V	44	g,z51	-
							Casablanca	I 45:k:1,7	I	45	W	45	k	1,7
							Casamance	I 40:z:e,n,x	I	40	R	40	z	e,n,x
							Catalunia	I 28:l,z13,z28:1,5	I	28	M	28	l,z13,z28	1,5
							Catanzaro	I 6,14:g,s,t:-	I	6,14	H	6,14	g,s,t	-
							Cayar	I 6,7:z:e,n,x	I	7	C1	6,7	z	e,n,x
							Cerro	I [6],[14],18:z4,z23:[1,5]	I	18	K	[6],[14],18	z4,z23	[1,5]	[R:z45];[R:z56];[R:z82]
						Siegburg	Cerro var. 14+	I 14,18:z4,z23:[1,5]	I	18	K	6,14,18	z4,z23	[1,5]
							Ceyco	I 9,46:k:z35	I	9,46	D2	9,46	k	z35
							Chagoua	I [1],13,23:a:1,5	I	13	G	[1],13,23	a	1,5
							Chailey	I 6,8:z4,z23:e,n,z15	I	8	C2	6,8	z4,z23	e,n,z15
						Cook	Champaign	I 39:k:1,5	I	39	Q	39	k	1,5	[R:z48]
							Chandans	I 11:d:[e,n,x]	I	11	F	11	d	[e,n,x]	[r]
							Charity	I [1],6,14,[25]:d:e,n,x	I	6,14	H	[1],6,14,[25]	d	e,n,x
							Charlottenburg	I 6,8:k:e,n,z15	I	8	C2	6,8	k	e,n,z15
							Chartres	I [1],4,12:e,h:l,w	I	4	B	[1],4,12	e,h	l,w
							Cheltenham	I 9,46:b:1,5	I	9,46	D2	9,46	b	1,5
							Chester	I [1],4,[5],12:e,h:e,n,x	I	4	B	[1],4,[5],12	e,h	e,n,x
							Chicago	I 28:r,[i]:1,5	I	28	M	28	r,[i]	1,5
							Chichester	I 1,3,19:i:1,6	I	1,3,19	E4	1,3,19	i	1,6
							Chichiri	I 6,14,24:z4,z24:-	I	6,14	H	6,14,24	z4,z24	-
							Chile	I 6,7:z:1,2	I	7	C1	6,7	z	1,2
							Chincol	I 6,8:g,m,[s]:[e,n,x]	I	8	C2	6,8	g,m,[s]	[e,n,x]
							Chingola	I 11:e,h:1,2	I	11	F	11	e,h	1,2
							Chiredzi	I 11:c:1,5	I	11	F	11	c	1,5
							Chittagong	I 1,3,10,19:b:z35	I	1,3,19	E4	1,3,10,19	b	z35
						Suipestifer	Choleraesuis	I 6,7:c:1,5	I	7	C1	6,7	c	1,5
						Decatur	Choleraesuis var. Decatur	I 6,7:c:1,5	I	7	C1	6,7	c	1,5
							Choleraesuis var. Kunzendorf	I 6,7:c:1,5	I	7	C1	6,7	c	1,5
							Chomedey	I 8,[20]:z10:e,n,z15	I	8	C2	8,[20]	z10	e,n,z15
							Christiansborg	I 44:z4,z24:-	I	44	V	44	z4,z24	-
							Clackamas	I 4,12:l,v:1,6	I	4	B	4,12	l,v	1,6
							Claibornei	I [1],9,12:k:1,5	I	9	D1	[1],9,12	k	1,5
							Clanvillian	I 11:r:e,n,z15	I	11	F	11	r	e,n,z15
							Clerkenwell	I 3,10:z:l,w	I	3,10	E1	3,10	z	l,w
							Cleveland	I 6,8:z10:1,7	I	8	C2	6,8	z10	1,7
							Clontarf	I 9,46:k:1,6	I	9,46	D2	9,46	k	1,6
							Cochin	I 9,46:k:1,5	I	9,46	D2	9,46	k	1,5
							Cochise	I 18:b:1,7	I	18	K	18	b	1,7
							Cocody	I 8,[20]:r,i:e,n,z15	I	8	C2	8,[20]	r,i	e,n,z15
							Coeln	I [1],4,[5],12:y:1,2	I	4	B	[1],4,[5],12	y	1,2
							Coleypark	I 6,7,[14]:a:l,w	I	7	C1	6,7,[14]	a	l,w
							Colindale	I 6,7:r:1,7	I	7	C1	6,7	r	1,7
							Colobane	I 11:k:1,7	I	11	F	11	k	1,7
							Colombo	I 38:y:1,6	I	38	P	38	y	1,6
							Colorado	I 6,7:l,w:1,5	I	7	C1	6,7	l,w	1,5
							Concord	I 6,7:l,v:1,2	I	7	C1	6,7	l,v	1,2
							Connecticut	I 11:l,z13,z28:1,5	I	11	F	11	l,z13,z28	1,5
							Coogee	I 42:l,v:e,n,z15	I	42	T	42	l,v	e,n,z15
							Coquilhatville	I 3,10:z10:1,7	I	3,10	E1	3,10	z10	1,7
							Coromandel	I 6,7:l,v:z35	I	7	C1	6,7	l,v	z35
							Corvallis	I 8,[20]:z4,z23:z6	I	8	C2	8,[20]	z4,z23	z6
							Cotham	I 28:i:1,5	I	28	M	28	i	1,5
							Cotia	I 18:-:1,6	I	18	K	18	-	1,6
							Cotonou	I 6,7:c:z6	I	7	C1	6,7	c	z6
							Cremieu	I 6,8:e,h:1,6	I	8	C2	6,8	e,h	1,6	[R:1…]
							Crewe	I 11:z:1,5	I	11	F	11	z	1,5
							Croft	I 28:g,m,s:[e,n,z15]	I	28	M	28	g,m,s	[e,n,z15]
							Crossness	I 67:r:1,2	I	67		67	r	1,2
							Cubana	I [1],13,23:z29:-	I	13	G	[1],13,23	z29	-	[R:z37];[R:z43]
							Cuckmere	I 3,10:i:1,2	I	3,10	E1	3,10	i	1,2
							Cullingworth	I 28:d:l,w	I	28	M	28	d	l,w
							Cumberland	I 39:i:e,n,x	I	39	Q	39	i	e,n,x
							Curacao	I 6,8:a:1,6	I	8	C2	6,8	a	1,6
							Cyprus	I 6,8:i:l,w	I	8	C2	6,8	i	l,w
							Czernyring	I 54:r:1,5	I	54		54	r	1,5
							Daarle	I 6,8:y:e,n,x	I	8	C2	6,8	y	e,n,x
							Dabou	I 8,[20]:z4,z23:l,w	I	8	C2	8,[20]	z4,z23	l,w
							Dadzie	I 51:l,v:e,n,x	I	51		51	l,v	e,n,x
							Dahlem	I 48:k:e,n,z15	I	48	Y	48	k	e,n,z15
							Dahomey	I 47:k:1,6	I	47	X	47	k	1,6	[R:z58]
							Dahra	I 17:b:1,5	I	17	J	17	b	1,5
							Dakar	I 28:a:1,6	I	28	M	28	a	1,6
							Dakota	I 16:z35:e,n,z15	I	16	I	16	z35	e,n,z15
							Dallgow	I 1,3,19:z10:e,n,z15	I	1,3,19	E4	1,3,19	z10	e,n,z15
							Damman	I 6,7,[14]:a:z6	I	7	C1	6,7	a	z6
							Dan	I 51:k:e,n,z15	I	51		51	k	e,n,z15
							Dapango	I 47:r:1,2	I	47	X	47	r	1,2
							Daula	I 8,[20]:z:z6	I	8	C2	8,[20]	z	z6
							Daytona	I 6,7:k:1,6	I	7	C1	6,7	k	1,6
							Deckstein	I 9,46:r:1,7	I	9,46	D2	9,46	r	1,7
							Delan	I 39:y:e,n,z15	I	39	Q	39	y	e,n,z15
							Delmenhorst	I 18:z71:-	I	18	K	18	z71	-
							Dembe	I 35:d:l,w	I	35	O	35	d	l,w	[R:z58]
							Demerara	I 13,23:z10:l,w	I	13	G	13,23	z10	l,w
							Denver	I 6,7:a:e,n,z15	I	7	C1	6,7	a	e,n,z15
							Derby	I [1],4,[5],12:f,g:[1,2]	I	4	B	[1],4,[5],12	f,g	[1,2]
							Derkle	I 52:e,h:1,7	I	52		52	e,h	1,7
							Dessau	I 1,3,[15],19:g,s,t:-	I	1,3,19	E4	1,3,[15],19	g,s,t	-
							Detmold	I 9,46:a:1,2	I	9,46	D2	9,46	a	1,2
							Deversoir	I 45:c:e,n,x	I	45	W	45	c	e,n,x
							Dibra	I 28:a:z6	I	28	M	28	a	z6
							Dietrichsdorf	I 39:m,t:-	I	39	Q	39	m,t	-
							Dieuppeul	I 28:i:1,7	I	28	M	28	i	1,7
							Diguel	I [1],13,22:d:e,n,z15	I	13	G	[1],13,22	d	e,n,z15
							Diogoye	I 8,[20]:z41:z6	I	8	C2	8,[20]	z41	z6
							Diourbel	I 21:i:1,2	I	21	L	21	i	1,2
							Djakarta	I 48:z4,z24:-	I	48	Y	48	z4,z24	-
							Djama	I [1],42:z29:[1,5]	I	42	T	[1],42	z29	[1,5]
							Djelfa	I 8:b:1,2	I	8	C2	8	b	1,2
							Djermaia	I 28:z29:-	I	28	M	28	z29	-
							Djibouti	I 17:z10:e,n,x	I	17	J	17	z10	e,n,x
							Djinten	I 51:m,t:-	I	51		51	m,t	-
							Djugu	I 6,7:z10:e,n,x	I	7	C1	6,7	z10	e,n,x
							Doba	I 9,46:a:e,n,z15	I	9,46	D2	9,46	a	e,n,z15
							Doel	I 28:z:1,6	I	28	M	28	z	1,6
							Doncaster	I 6,8:a:1,5	I	8	C2	6,8	a	1,5
							Donna	I 30:l,v:1,5	I	30	N	30	l,v	1,5
							Doorn	I 28:i:1,2	I	28	M	28	i	1,2
							Dortmund	I 3,10:z41:1,[2],5	I	3,10	E1	3,10	z41	1,[2],5
							Douala	I 28:i:l,w	I	28	M	28	i	l,w
							Dougi	I 50:y:1,6	I	50	Z	50	y	1,6
							Doulassame	I 30:a:e,n,z15	I	30	N	30	a	e,n,z15
							Drac	I 47:l,v:e,n,x	I	47	X	47	l,v	e,n,x
							Dresden	I 28:c:e,n,x	I	28	M	28	c	e,n,x
							Driffield	I [1],40:d:1,5	I	40	R	[1],40	d	1,5
							Drogana	I [1],4,12,[27]:r,(i):e,n,z15	I	4	B	[1],4,12,[27]	r,i	e,n,z15
							Dublin	I 1,9,12,[Vi]:g,p:-	I	9	D1	1,9,12,[Vi]	g,p	-
							Duesseldorf	I 6,8:z4,z24:-	I	8	C2	6,8	z4,z24	-
							Dugbe	I 45:d:1,6	I	45	W	45	d	1,6
						Salinatis	Duisburg	I [1],4,12,[27]:d:e,n,z15	I	4	B	[1],4,12,[27]	d	e,n,z15
							Dumfries	I 3,10:r,i:1,6	I	3,10	E1	3,10	r,i	1,6
							Dunkwa	I 6,8:d:1,7	I	8	C2	6,8	d	1,7
							Durban	I 9,12:a:e,n,z15	I	9	D1	9,12	a	e,n,z15
							Durham	I 13,23:b:e,n,z15	I	13	G	13,23	b	e,n,z15
							Duval	I [1],40:b:e,n,z15	I	40	R	[1],40	b	e,n,z15
							Ealing	I 35:g,m,s:-	I	35	O	35	g,m,s	-
							Eastbourne	I [1],9,12:e,h:1,5	I	9	D1	[1],9,12	e,h	1,5
							Eastglam	I 1,3,19:c:1,5	I	1,3,19	E4	1,3,19	c	1,5
							Eberswalde	I 28:c:1,6	I	28	M	28	c	1,6
							Eboko	I 6,8:b:1,7	I	8	C2	6,8	b	1,7
							Ebrie	I 35:g,m,t:-	I	35	O	35	g,m,t	-
							Echa	I 38:k:1,2	I	38	P	38	k	1,2
							Edinburg	I 6,7,[14]:b:1,5	I	7	C1	6,7,[14]	b	1,5
							Edmonton	I 6,8:l,v:e,n,z15	I	8	C2	6,8	l,v	e,n,z15
							Egusi	I 41:d:1,5	I	41	S	41	d	1,5
							Egusitoo	I [1],42:b:z6	I	42	T	[1],42	b	z6
							Eingedi	I 6,7:f,g,t:1,2,7	I	7	C1	6,7	f,g,t	1,2,7
							Eko	I 4,12:e,h:1,6	I	4	B	4,12	e,h	1,6
							Ekotedo	I 9,46:z4,z23:-	I	9,46	D2	9,46	z4,z23	-
							Ekpoui	I 47:z29:-	I	47	X	47	z29	-
							Elisabethville	I 3,10[15]:r:1,7	I	3,10	E1	3,10[15]	r	1,7
							Elokate	I 9,12:c:1,7	I	9	D1	9,12	c	1,7
							Elomrane	I [1],9,12:z38:-	I	9	D1	[1],9,12	z38	-
							Emek	I 8,[20]:g,m,s:-	I	8	C2	8,[20]	g,m,s	-
							Emmastad	I 38:r:1,6	I	38	P	38	r	1,6
							Encino	I 1,6,14,25:d:l,z13,z28	I	6,14	H	1,6,14,25	d	l,z13,z28
							Enschede	I 35:z10:l,w	I	35	O	35	z10	l,w
							Entebbe	I [1],4,12,[27]:z:z6	I	4	B	[1],4,12,[27]	z	z6
							Enteritidis	I [1],9,12:g,m:-	I	9	D1	[1],9,12	g,m	-
							Enugu	I 16:l,[z13],z28:[1,5]	I	16	I	16	l,[z13],z28	[1,5]
							Epicrates	I 3,10:b:l,w	I	3,10	E1	3,10	b	l,w
							Epinay	I 11:a:l,z13,z28	I	11	F	11	a	l,z13,z28
							Eppendorf	I [1],4,12,[27]:d:1,5	I	4	B	[1],4,12,[27]	d	1,5
							Erfurt	I 11:b:z6	I	11	F	11	b	z6
							Escanaba	I 6,7:k:e,n,z15	I	7	C1	6,7	k	e,n,z15
							Eschberg	I 9,12:d:1,7	I	9	D1	9,12	d	1,7
							Eschweiler	I 6,7:z10:1,6	I	7	C1	6,7	z10	1,6
							Essen	I 4,12:g,m:-	I	4	B	4,12	g,m	-
							Essingen	I 16:l,w:z6	I	16	I	16	l,w	z6
							Etterbeek	I 11:z4,z23:e,n,z15	I	11	F	11	z4,z23	e,n,z15
							Euston	I 11:r,i:e,n,x,z15	I	11	F	11	r,i	e,n,x,z15
							Everleigh	I 3,10:z29:e,n,x	I	3,10	E1	3,10	z29	e,n,x
							Ezra	I 28:z:1,7	I	28	M	28	z	1,7
							Fairfield	I 28:r:l,w	I	28	M	28	r	l,w
							Fajara	I 28:l,z28:e,n,x	I	28	M	28	l,z28	e,n,x
							Faji	I [1],42:a:e,n,z15	I	42	T	[1],42	a	e,n,z15
							Falkensee	I 3,10[15]:i:e,n,z15	I	3,10	E1	3,10[15]	i	e,n,z15
							Fallowfield	I 3,10:l,z13,z28:e,n,z15	I	3,10	E1	3,10	l,z13,z28	e,n,z15
							Fann	I 11:l,v:e,n,x	I	11	F	11	l,v	e,n,x
							Fanti	I 13,23:z38:-	I	13	G	13,23	z38	-
							Farakan	I 28:z10:1,5	I	28	M	28	z10	1,5
							Farcha	I 43:y:1,2	I	43	U	43	y	1,2
							Fareham	I 1,3,19:r,i:l,w	I	1,3,19	E4	1,3,19	r,i	l,w
							Farmsen	I 13,23:z:1,6	I	13	G	13,23	z	1,6
							Farsta	I 4,12:i:e,n,x	I	4	B	4,12	i	e,n,x
							Fass	I 50:l,v:1,2	I	50	Z	50	l,v	1,2
							Fayed	I 6,8:l,w:1,2	I	8	C2	6,8	l,w	1,2
							Fehrbellin	I 47:z4,z23:1,6	I	47	X	47	z4,z23	1,6
							Ferlo	I 41:k:1,6	I	41	S	41	k	1,6
							Ferruch	I 8:e,h:1,5	I	8	C2	8	e,h	1,5
							Finaghy	I 4,12:y:1,6	I	4	B	4,12	y	1,6
							Findorff	I 11:d:z6	I	11	F	11	d	z6
						Heves	Finkenwerder	I [1],6,14,[25]:d:1,5	I	6,14	H	[1],6,14,[25]	d	1,5
							Fischerhuette	I 16:a:e,n,z15	I	16	I	16	a	e,n,z15
							Fischerkietz	I 1,6,14,25:y:e,n,x	I	6,14	H	1,6,14,25	y	e,n,x
							Fischerstrasse	I 44:d:e,n,z15	I	44	V	44	d	e,n,z15
							Fitzroy	I 48:e,h:1,5	I	48	Y	48	e,h	1,5
							Florian	I 3,10[15]:z4,z24:-	I	3,10	E1	3,10[15]	z4,z24	-
							Florida	I [1],6,14,[25]:d:1,7	I	6,14	H	[1],6,14,[25]	d	1,7
							Flottbek	I 52:b:e,n,x	I	52		52	b	e,n,x
							Fluntern	I [6],[14],18:b:1,5	I	18	K	[6],[14],18	b	1,5
							Fomeco	I 45:b:e,n,z15	I	45	W	45	b	e,n,z15
							Fortlamy	I 16:z:1,6	I	16	I	16	z	1,6
							Fortune	I [1],4,12,[27]:z10:z6	I	4	B	[1],4,12,[27]	z10	z6
							Franken	I [1],9,12:z6:z67	I	9	D1	9,12	z6	z67	[R:?...]
							Frankfurt	I 16:i:e,n,z15	I	16	I	16	i	e,n,z15
							Frederiksberg	I [1],42:b:l,w	I	42	T	[1],42	b	l,w
							Freefalls	I 28:b:l,w	I	28	M	28	b	l,w
							Freetown	I 38:y:1,5	I	38	P	38	y	1,5
							Freiburg	I 3,10:l,z13:1,2	I	3,10	E1	3,10	l,z13	1,2
							Fresno	I 9,46:z38:-	I	9,46	D2	9,46	z38	-
							Friedenau	I 13,22:d:1,6	I	13	G	13,22	d	1,6
							Friedrichsfelde	I 28:f,g:-	I	28	M	28	f,g	-
							Frintrop	I [1],9,12:b:1,5	I	9	D1	[1],9,12	b	1,5
							Fufu	I 3,10:z:1,5	I	3,10	E1	3,10	z	1,5
							Fulda	I 1,3,19:l,w:1,5	I	1,3,19	E4	1,3,19	l,w	1,5
							Fulica	I 4,[5],12:a:-	I	4	B	4,[5],12	a	-
							Fyris	I 4,[5],12:l,v:1,2	I	4	B	4,[5],12	l,v	1,2
							Gabon	I 6,7:l,w:1,2	I	7	C1	6,7	l,w	1,2
							Gafsa	I 16:c:1,6	I	16	I	16	c	1,6
							Gaillac	I 8,20:c:1,5	I	8	C2	8,20	c	1,5
							Galiema	I 6,7,[14]:k:1,2	I	7	C1	6,7,[14]	k	1,2
							Galil	I 3,10:a:e,n,z15	I	3,10	E1	3,10	a	e,n,z15
							Gallen	I 11:a:1,2	I	11	F	11	a	1,2
						Pullorum	Gallinarum	I [1],9,12:-:-	I	9	D1	[1],9,12	-	-
							Gamaba	I [1],44:g,m,[s]:-	I	44	V	[1],44	g,m,[s]	-
							Gambaga	I 21:z35:e,n,z15	I	21	L	21	z35	e,n,z15
							Gambia	I 35:i:e,n,z15	I	35	O	35	i	e,n,z15
							Gaminara	I 16:d:1,7	I	16	I	16	d	1,7
							Garba	I 1,6,14,25:a:1,5	I	6,14	H	1,6,14,25	a	1,5
							Garoli	I 6,7:i:1,6	I	7	C1	6,7	i	1,6
							Gassi	I 35:e,h:z6	I	35	O	35	e,h	z6
							Gateshead	I 9,46:g,s,t:-	I	9,46	D2	9,46	g,s,t	-
							Gatineau	I 1,3,19:y:1,5	I	1,3,19	E4	1,3,19	y	1,5
							Gatow	I 6,7:y:1,7	I	7	C1	6,7	y	1,7
							Gatuni	I 6,8:b:e,n,x	I	8	C2	6,8	b	e,n,x
							Gbadago	I 3,10[15]:c:1,5	I	3,10	E1	3,10[15]	c	1,5
							Gdansk	I 6,7,[14]:l,v:z6	I	7	C1	6,7,[14]	l,v	z6
						Gelsenkirchen	Gdansk var. 14+	I 6,7,14:l,v:z6	I	7	C1	6,7,14	l,v	z6
							Gege	I 30:r:1,5	I	30	N	30	r	1,5
							Georgia	I 6,7:b:e,n,z15	I	7	C1	6,7	b	e,n,z15
							Gera	I [1],42:z4,z23:1,6	I	42	T	[1],42	z4,z23	1,6
							Geraldton	I 9,46:l,v:1,6	I	9,46	D2	9,46	l,v	1,6
							Gerland	I 16:z:1,5	I	16	I	16	z	1,5
							Ghana	I 21:b:1,6	I	21	L	21	b	1,6
							Giessen	I 30:g,m,s:-	I	30	N	30	g,m,s	-
						Rutgers	Give	I 3,10[15][15,34]:l,v[d]:1,7	I	3,10	E1	3,10[15][15,34]	l,v	1,7	[d];[z40]
						Newbrunswick	Give var. 15+	I 3,15:l,v:1,7	I	3,10	E1	3,15	l,v	1,7
						Menhaden	Give var. 15+, 34+	I 3,15,34:l,v:1,7	I	3,10	E1	3,15,34	l,v	1,7
							Giza	I 8,[20]:y:1,2	I	8	C2	8,[20]	y	1,2
							Glasgow	I 16:b:1,6	I	16	I	16	b	1,6
							Glidji	I 11:l,w:1,5	I	11	F	11	l,w	1,5
							Glostrup	I 6,8:z10:e,n,z15	I	8	C2	6,8	z10	e,n,z15
							Gloucester	I [1],4,12,[27]:i:l,w	I	4	B	[1],4,12,[27]	i	l,w
							Gnesta	I 1,3,19:b:1,5	I	1,3,19	E4	1,3,19	b	1,5	[R:z37]
							Godesberg	I 30:g,m,[t]:-	I	30	N	30	g,m,[t]	-
							Goelzau	I 3,10[15]:a:1,5	I	3,10	E1	3,10[15]	a	1,5
						Clichy	Goelzau var. 15+	I 3,15:a:1,5	I	3,10	E1	3,15	a	1,5
							Goeteborg	I 9,12:c:1,5	I	9	D1	9,12	c	1,5
							Goettingen	I 9,12:l,v:e,n,z15	I	9	D1	9,12	l,v	e,n,z15
							Gokul	I [1],51:d:1,5	I	51		[1],51	d	1,5
							Goldcoast	I 6,8:r:l,w	I	8	C2	6,8	r	l,w
							Goma	I 6,7:z4,z23:z6	I	7	C1	6,7	z4,z23	z6
							Gombe	I 6,7,[14]:d:e,n,z15	I	7	C1	6,7,[14]	d	e,n,z15
							Good	I 21:f,g:e,n,x	I	21	L	21	f,g	e,n,x
							Gori	I 17:z:1,2	I	17	J	17	z	1,2
							Goulfey	I [1],40:k:1,5	I	40	R	[1],40	k	1,5
							Gouloumbo	I 35:c:1,5	I	35	O	35	c	1,5
							Goverdhan	I 9,12:k:1,6	I	9	D1	9,12	k	1,6
							Gozo	I 28:e,h:e,n,z15	I	28	M	28	e,h	e,n,z15
							Grampian	I 6,7:r:l,w	I	7	C1	6,7	r	l,w
							Grancanaria	I 16:z39:[1,6]	I	16	I	16	z39	[1,6]
							Grandhaven	I 30:r:1,2	I	30	N	30	r	1,2
							Granlo	I 17:l,z28:e,n,x	I	17	J	17	l,z28	e,n,x
							Graz	I 43:a:1,2	I	43	U	43	a	1,2
							Greiz	I 40:a:z6	I	40	R	40	a	z6
							Groenekan	I 18:d:1,5	I	18	K	18	d	1,5
							Grumpensis	I [1],13,23:d:1,7	I	13	G	[1],13,23	d	1,7
							Guarapiranga	I 30:a:e,n,x	I	30	N	30	a	e,n,x
							Guerin	I 9,46:e,h:z6	I	9,46	D2	9,46	e,h	z6
							Guildford	I 28:k:1,2	I	28	M	28	k	1,2
							Guinea	I 1,44:z10:1,7	I	44	V	1,44	z10	1,7
							Gustavia	I 11:d:1,5	I	11	F	11	d	1,5
							Gwale	I [1],42:k:z6	I	42	T	[1],42	k	z6
							Gwoza	I 1,3,19:a:e,n,z15	I	1,3,19	E4	1,3,19	a	e,n,z15
							Haardt	I 8:k:1,5	I	8	C2	8	k	1,5
							Hadar	I 6,8:z10:e,n,x	I	8	C2	6,8	z10	e,n,x
							Hadejia	I 17:y:e,n,z15	I	17	J	17	y	e,n,z15
							Haduna	I 4,12:l,z13,[z28]:1,6	I	4	B	4,12	l,z13,[z28]	1,6
							Haelsingborg	I 6,7:m,p,t,[u]:-	I	7	C1	6,7	m,p,t,[u]	-
							Haferbreite	I 42:k:1,6	I	42	T	42	k	1,6
							Haga	I 35:z38:-	I	35	O	35	z38	-
							Haifa	I [1],4,[5],12:z10:1,2	I	4	B	[1],4,[5],12	z10	1,2
							Halle	I 28:c:1,7	I	28	M	28	c	1,7
							Hallfold	I [1],4,12,[27]:c:l,w	I	4	B	[1],4,12,[27]	c	l,w
							Handen	I [1],13,23:d:1,2	I	13	G	[1],13,23	d	1,2
							Hann	I 40:k:e,n,x	I	40	R	40	k	e,n,x
							Hannover	I 16:a:1,2	I	16	I	16	a	1,2
							Haouaria	I 13,22:c:e,n,x,z15	I	13	G	13,22	c	e,n,x,z15
							Harburg	I [1],6,14,[25]:k:1,5	I	6,14	H	[1],6,14,[25]	k	1,5
							Harcourt	I 51:l,v:1,2	I	51		51	l,v	1,2
							Harleystreet	I 3,10:z:1,6	I	3,10	E1	3,10	z	1,6
							Harrisonburg	I 3,10[15][15,34]:z10:1,6	I	3,10	E1	3,10[15][15,34]	z10	1,6
							Hartford	I 6,7:y:e,n,x	I	7	C1	6,7	y	e,n,x	[z67]
							Harvestehude	I [1],42:y:z6	I	42	T	[1],42	y	z6
							Hatfield	I 28:d:1,6	I	28	M	28	d	1,6
							Hato	I [1],4,[5],12:g,m,s:-	I	4	B	[1],4,[5],12	g,m,s	-
							Havana	I [1],13,23:f,g,[s]:-	I	13	G	[1],13,23	f,g,[s]	-	[R:z45];[R:z79]
							Hayindogo	I 1,3,19:e,h:1,6	I	1,3,19	E4	1,3,19	e,h	1,6
							Heerlen	I 11:i:1,6	I	11	F	11	i	1,6
							Hegau	I 39:z10:-	I	39	Q	39	z10	-
							Heidelberg	I [1],4,[5],12:r:1,2	I	4	B	[1],4,[5],12	r	1,2
							Hemingford	I 50:d:1,5	I	50	Z	50	d	1,5	[R:z82]
							Hennekamp	I 42:z35:e,n,z15	I	42	T	42	z35	e,n,z15
							Hermannswerder	I 28:c:1,5	I	28	M	28	c	1,5
							Heron	I 16:a:z6	I	16	I	16	a	z6
							Herston	I 6,8:d:e,n,z15	I	8	C2	6,8	d	e,n,z15
							Herzliya	I 11:y:e,n,x	I	11	F	11	y	e,n,x
							Hessarek	I 4,12,[27]:a:1,5	I	4	B	4,12,[27]	a	1,5
							Hidalgo	I 6,8:r,[i]:e,n,z15	I	8	C2	6,8	r,[i]	e,n,z15
							Hiduddify	I 6,8:l,z13,z28:1,5	I	8	C2	6,8	l,z13,z28	1,5
							Hillegersberg	I 9,46:z35:1,5	I	9,46	D2	9,46	z35	1,5
							Hillingdon	I 9,46:g,m:-	I	9,46	D2	9,46	g,m	-
							Hillsborough	I 6,7:z41:l,w	I	7	C1	6,7	z41	l,w
							Hilversum	I 30:k:1,2	I	30	N	30	k	1,2
							Hindmarsh	I 8,[20]:r:1,5	I	8	C2	8,[20]	r	1,5
							Hisingen	I 48:a:1,5,7	I	48	Y	48	a	1,5,7
							Hissar	I 6,7,[14]:c:1,2	I	7	C1	6,7,[14]	c	1,2
							Hithergreen	I 16:c:e,n,z15	I	16	I	16	c	e,n,z15
							Hoboken	I 3,10:i:l,w	I	3,10	E1	3,10	i	l,w
							Hofit	I 39:i:1,5	I	39	Q	39	i	1,5
							Hoghton	I 3,10:l,z13,z28:z6	I	3,10	E1	3,10	l,z13,z28	z6
							Holcomb	I 6,8:l,v:e,n,x	I	8	C2	6,8	l,v	e,n,x
							Homosassa	I 1,6,14,25:z:1,5	I	6,14	H	1,6,14,25	z	1,5
							Honelis	I 28:a:e,n,z15	I	28	M	28	a	e,n,z15
							Hongkong	I 1,3,19:z:z6	I	1,3,19	E4	1,3,19	z	z6
							Horsham	I 1,6,14,[25]:l,v:e,n,x	I	6,14	H	1,6,14,[25]	l,v	e,n,x
							Houston	I 9,12:l,v:d:1,5	I	9	D1	9,12	l,v	d	1,5
							Huddinge	I 3,10:z:1,7	I	3,10	E1	3,10	z	1,7
							Huettwilen	I [1],4,12:a:l,w	I	4	B	[1],4,12	a	l,w
							Hull	I 16:b:1,2	I	16	I	16	b	1,2
							Huvudsta	I 3,10:b:1,7	I	3,10	E1	3,10	b	1,7
							Hvittingfoss	I 16:b:e,n,x	I	16	I	16	b	e,n,x
							Hydra	I 21:c:1,6	I	21	L	21	c	1,6
							I 4,12:i:-	I 4,12:i:-	I	4	B	4,12	i	-
							I 4,5,12:i:-	I 4,5,12:i:-	I	4	B	4,5,12	i	-
							Ibadan	I 13,22:b:1,5	I	13	G	13,22	b	1,5
							Ibaragi	I 21:y:1,2	I	21	L	21	y	1,2
							Idikan	[1],13,23:i:1,5	I	13	G	[1],13,23	i	1,5
							II [1],13,22:b:z42	II [1],13,22:b:z42	II	13	G	[1],13,22	b	z42
						Limbe	II [1],13,22:g,m,t:[1,5]	II [1],13,22:g,m,t:[1,5]	II	13	G	[1],13,22	g,m,t	[1,5]
						Rotterdam	II [1],13,22:g,t:[1,5]	II [1],13,22:g,t:[1,5]	II	13	G	[1],13,22	g,t	[1,5]
							II [1],13,22:z10:z6	II [1],13,22:z10:z6	II	13	G	[1],13,22	z10	z6
						Stevenage	II [1],13,23:[z42]:1,[5],7	II [1],13,23:[z42]:1,[5],7	II	13	G	[1],13,23	[z42]	1,[5],7
							II [1],13,23:a:1,5	II [1],13,23:a:1,5	II	13	G	[1],13,23	a	1,5
						Tygerberg	II [1],13,23:a:z42	II [1],13,23:a:z42	II	13	G	[1],13,23	a	z42
						Acres	II [1],13,23:b:[1,5]:z42	II [1],13,23:b:[1,5]:z42	II	13	G	[1],13,23	b	[1,5]	z42
						Epping	II [1],13,23:e,n,x:1,[5],7	II [1],13,23:e,n,x:1,[5],7	II	13	G	[1],13,23	e,n,x	1,[5],7
							II [1],13,23:g,[s],t:z42	II [1],13,23:g,[s],t:z42	II	13	G	[1],13,23	g,[s],t	z42
						Kraaifontein, Luanshya	II [1],13,23:g,m,[s],t:[e,n,x]	II [1],13,23:g,m,[s],t:[e,n,x]	II	13	G	[1],13,23	g,m,[s],t	[e,n,x]
							II [1],13,23:g,m,s,t:1,5	II [1],13,23:g,m,s,t:1,5	II	13	G	[1],13,23	g,m,s,t	1,5
							II [1],13,23:g,m,s,t:z42	II [1],13,23:g,m,s,t:z42	II	13	G	[1],13,23	g,m,s,t	z42
						Gojenberg	II [1],13,23:g,t:1,5	II [1],13,23:g,t:1,5	II	13	G	[1],13,23	g,t	1,5
						Vredelust	II [1],13,23:l,z28:z42	II [1],13,23:l,z28:z42	II	13	G	[1],13,23	l,z28	z42
						Katesgrove	II [1],13,23:m,t:1,5	II [1],13,23:m,t:1,5	II	13	G	[1],13,23	m,t	1,5
						Worcester	II [1],13,23:m,t:e,n,x	II [1],13,23:m,t:e,n,x	II	13	G	[1],13,23	m,t	e,n,x
						Boulders	II [1],13,23:m,t:z42	II [1],13,23:m,t:z42	II	13	G	[1],13,23	m,t	z42
						Nachshonim	II [1],13,23:z:1,5	II [1],13,23:z:1,5	II	13	G	[1],13,23	z	1,5
							II [1],13,23:z:z42	II [1],13,23:z:z42	II	13	G	[1],13,23	z	z42
							II [1],13,23:z29:1,5	II [1],13,23:z29:1,5	II	13	G	[1],13,23	z29	1,5
							II [1],13,23:z29:e,n,x	II [1],13,23:z29:e,n,x	II	13	G	[1],13,23	z29	e,n,x
							II [1],13,23:z39:1,5,7	II [1],13,23:z39:1,5,7	II	13	G	[1],13,23	z39	1,5,7
						Makoma	II [1],4,[5],12,[27]:a:e,n,x	II [1],4,[5],12,[27]:a:e,n,x	II	4	B	[1],4,[5],12,[27]	a	e,n,x
							II [1],4,12,[27]:a:z39	II [1],4,12,[27]:a:z39	II	4	B	[1],4,12,[27]	a	z39
						Sofia	II [1],4,12,[27]:b:[e,n,x]	II [1],4,12,[27]:b:[e,n,x]	II	4	B	[1],4,12,[27]	b	[e,n,x]
						Makumira	II [1],4,12,[27]:e,n,x:1,[5],7	II [1],4,12,[27]:e,n,x:1,[5],7	II	4	B	[1],4,12,[27]	e,n,x	1,[5],7
						Caledon	II [1],4,12,[27]:g,[m],[s],t:e,n,x	II [1],4,12,[27]:g,[m],[s],t:e,n,x	II	4	B	[1],4,12,[27]	g,[m],[s],t	e,n,x
						Bechuana	II [1],4,12,[27]:g,[m],t:[1,5]	II [1],4,12,[27]:g,[m],t:[1,5]	II	4	B	[1],4,12,[27]	g,[m],t	[1,5]
						II 4,12:-:1,6	II [1],4,12,[27]:k:1,6	II [1],4,12,[27]:k:1,6	II	4	B	[1],4,12,[27]	k	1,6
							II [1],4,12,[27]:l,v:e,n,x	II [1],4,12,[27]:l,v:e,n,x	II	4	B	[1],4,12,[27]	l,v	e,n,x
							II [1],4,12,[27]:l,v:z39	II [1],4,12,[27]:l,v:z39	II	4	B	[1],4,12,[27]	l,v	z39
							II [1],4,12,[27]:z:1,5	II [1],4,12,[27]:z:1,5	II	4	B	[1],4,12,[27]	z	1,5
						Nordenham	II [1],4,12,[27]:z:e,n,x	II [1],4,12,[27]:z:e,n,x	II	4	B	[1],4,12,[27]	z	e,n,x
						Durbanville	II [1],4,12,[27]:z39:1,[5],7	II [1],4,12,[27]:z39:1,[5],7	II	4	B	[1],4,12,[27]	z39	1,[5],7
						Helsinki	II [1],4,12:z29:e,n,x	II [1],4,12:z29:e,n,x	II	4	B	[1],4,12	z29	e,n,x
							II [1],40:[z42]:1,(5),7	II [1],40:[z42]:1,(5),7	II	40	R	[1],40	[z42]	1,(5),7
						Suarez	II [1],40:c:e,n,x,z15	II [1],40:c:e,n,x,z15	II	40	R	[1],40	c	e,n,x,z15
							II [1],40:c:z39	II [1],40:c:z39	II	40	R	[1],40	c	z39
							II [1],40:e,n,x,z15:1,6	II [1],40:e,n,x,z15:1,6	II	40	R	[1],40	e,n,x,z15	1,6
							II [1],40:e,n,x:1,[5],7	II [1],40:e,n,x:1,[5],7	II	40	R	[1],40	e,n,x	1,[5],7
						Alsterdorf	II [1],40:g,[m],[s],t:[1,5]	II [1],40:g,[m],[s],t:[1,5]	II	40	R	[1],40	g,[m],[s],t	[1,5]
							II [1],40:g,[m],[s],t:z42	II [1],40:g,[m],[s],t:z42	II	40	R	[1],40	g,[m],[s],t	z42
							II [1],40:g,t:e,n,x,z15	II [1],40:g,t:e,n,x,z15	II	40	R	[1],40	g,t	e,n,x,z15
						Sunnydale	II [1],40:k:e,n,x,z15	II [1],40:k:e,n,x,z15	II	40	R	[1],40	k	e,n,x,z15
							II [1],40:l,z28:1,5:z42	II [1],40:l,z28:1,5:z42	II	40	R	[1],40	l,z28	1,5	z42
							II [1],40:l,z28:z39	II [1],40:l,z28:z39	II	40	R	[1],40	l,z28	z39
							II [1],40:m,t:z42	II [1],40:m,t:z42	II	40	R	[1],40	m,t	z42
						Bulawayo	II [1],40:z:1,5	II [1],40:z:1,5	II	40	R	[1],40	z	1,5
							II [1],40:z:z39	II [1],40:z:z39	II	40	R	[1],40	z	z39
							II [1],40:z:z6	II [1],40:z:z6	II	40	R	[1],40	z	z6
						Fandran	II [1],40:z35:e,n,x,z15	II [1],40:z35:e,n,x,z15	II	40	R	[1],40	z35	e,n,x,z15
							II [1],40:z39:1,5:z42	II [1],40:z39:1,5:z42	II	40	R	[1],40	z39	1,5	z42
						Grunty	II [1],40:z39:1,6	II [1],40:z39:1,6	II	40	R	[1],40	z39	1,6
							II [1],40:z42:1,6	II [1],40:z42:1,6	II	40	R	[1],40	z42	1,6
							II [1],40:z6:1,5	II [1],40:z6:1,5	II	40	R	[1],40	z6	1,5
							II [1],40:z81:z6	II [1],40:z81:z6	II	40	R	[1],40	z81	z6
							II [1],42:l,w:e,n,x	II [1],42:l,w:e,n,x	II	42	T	[1],42	l,w	e,n,x
							II [1],44:e,n,x:1,6	II [1],44:e,n,x:1,6	II	44	V	[1],44	e,n,x	1,6
							II [1],44:m,t:z42	II [1],44:m,t:z42	II	44	V	[1],44	m,t	z42
						Clovelly	II [1],44:z39:e,n,x,z15	II [1],44:z39:e,n,x,z15	II	44	V	[1],44	z39	e,n,x,z15
							II [1],9,12:a:e,n,x	II [1],9,12:a:e,n,x	II	9	D1	[1],9,12	a	e,n,x
							II [1],9,12:a:z42	II [1],9,12:a:z42	II	9	D1	[1],9,12	a	z42
						Mjimwema	II [1],9,12:b:e,n,x	II [1],9,12:b:e,n,x	II	9	D1	[1],9,12	b	e,n,x
						Suederelbe	II [1],9,12:b:z39	II [1],9,12:b:z39	II	9	D1	[1],9,12	b	z39
						Blankenese	II [1],9,12:b:z6	II [1],9,12:b:z6	II	9	D1	[1],9,12	b	z6
						Hamburg, Manica, Muizenberg	II [1],9,12:g,m,[s],t:[1,5,7]	II [1],9,12:g,m,[s],t:[1,5,7]	II	9	D1	[1],9,12	g,m,[s],t	[1,5,7]	[z42]
						Kuilsrivier	II [1],9,12:g,m,s,t:e,n,x	II [1],9,12:g,m,s,t:e,n,x	II	9	D1	[1],9,12	g,m,s,t	e,n,x
							II [1],9,12:g,z62:[e,n,x]	II [1],9,12:g,z62:[e,n,x]	II	9	D1	[1],9,12	g,z62	[e,n,x]
						Daressalaam	II [1],9,12:l,w:e,n,x	II [1],9,12:l,w:e,n,x	II	9	D1	[1],9,12	l,w	e,n,x
							II [1],9,12:m,t:1,5	II [1],9,12:m,t:1,5	II	9	D1	[1],9,12	m,t	1,5
							II [1],9,12:m,t:z39	II [1],9,12:m,t:z39	II	9	D1	[1],9,12	m,t	z39
							II [1],9,12:y:z39	II [1],9,12:y:z39	II	9	D1	[1],9,12	y	z39
						Stellenbosch	II [1],9,12:z:1,7	II [1],9,12:z:1,7	II	9	D1	[1],9,12	z	1,7
						Angola	II [1],9,12:z:z6	II [1],9,12:z:z6	II	9	D1	[1],9,12	z	z6
							II [1],9,12:z29:e,n,x	II [1],9,12:z29:e,n,x	II	9	D1	[1],9,12	z29	e,n,x
						Wynberg	II [1],9,12:z39:1,7	II [1],9,12:z39:1,7	II	9	D1	[1],9,12	z39	1,7
							II [1],9,12:z42:1,[5],7	II [1],9,12:z42:1,[5],7	II	9	D1	[1],9,12	z42	1,[5],7
							II 1,53:d:z39	II 1,53:d:z39	II	53		1,53	d	z39
							II 1,59:z:z6	II 1,59:z:z6	II	59		1,59	z	z6
							II 1,6,14:k:z6:z42	II 1,6,14:k:z6:z42	II	6,14	H	1,6,14	k	z6	z42
						Rooikrantz	II 1,6,14:m,t:1,5	II 1,6,14:m,t:1,5	II	6,14	H	1,6,14	m,t	1,5
						Simonstown	II 1,6,14:z10:1,5	II 1,6,14:z10:1,5	II	6,14	H	1,6,14	z10	1,5
						Slangkop	II 1,6,14:z10:z6:z42	II 1,6,14:z10:z6:z42	II	6,14	H	1,6,14	z10	z6	z42
							II 1,6,14:z42:1,6	II 1,6,14:z42:1,6	II	6,14	H	1,6,14	z42	1,6
							II 1,9,12,46,27:a:z6	II 1,9,12,46,27:a:z6	II	9,46,27	D3	1,9,12,46,27	a	z6
						Zuerich	II 1,9,12,46,27:c:z39	II 1,9,12,46,27:c:z39	II	9,46,27	D3	1,9,12,46,27	c	z39
							II 1,9,12,46,27:l,z13,z28:z39	II 1,9,12,46,27:l,z13,z28:z39	II	9,46,27	D3	1,9,12,46,27	l,z13,z28	z39
							II 1,9,12,46,27:y:z39	II 1,9,12,46,27:y:z39	II	9,46,27	D3	1,9,12,46,27	y	z39
							II 1,9,12,46,27:z10:1,5	II 1,9,12,46,27:z10:1,5	II	9,46,27	D3	1,9,12,46,27	z10	1,5
							II 1,9,12,46,27:z10:e,n,x	II 1,9,12,46,27:z10:e,n,x	II	9,46,27	D3	1,9,12,46,27	z10	e,n,x
							II 1,9,12,46,27:z10:z39	II 1,9,12,46,27:z10:z39	II	9,46,27	D3	1,9,12,46,27	z10	z39
							II 1,9,12,46,27:z4,z24:[1,5]	II 1,9,12,46,27:z4,z24:[1,5]	II	9,46,27	D3	1,9,12,46,27	z4,z24	1,5
							II 11:-:1,5	II 11:-:1,5	II	11	F	11	-	1,5
						Montgomery	II 11:a:d:e,n,z15	II 11:a:d:e,n,z15	II	11	F	11	a	d	e,n,z15
						Glencairn	II 11:a:z6:z42	II 11:a:z6:z42	II	11	F	11	a	z6	z42
							II 11:c:e,n,z15	II 11:c:e,n,z15	II	11	F	11	c	e,n,z15
						Grabouw	II 11:g,[m],s,t:z39	II 11:g,[m],s,t:z39	II	11	F	11	g,[m],s,t	z39
						Huila	II 11:l,z28:e,n,x	II 11:l,z28:e,n,x	II	11	F	11	l,z28	e,n,x
						Lincoln	II 11:m,t:e,n,x	II 11:m,t:e,n,x	II	11	F	11	m,t	e,n,x
							II 11:z:e,n,x	II 11:z:e,n,x	II	11	F	11	z	e,n,x
						Soutpan	II 11:z:z39	II 11:z:z39	II	11	F	11	z	z39
							II 13,22:a:e,n,x	II 13,22:a:e,n,x	II	13	G	13,22	a	e,n,x
							II 13,22:d:1,5	II 13,22:d:1,5	II	13	G	13,22	d	1,5
							II 13,22:g,t:z6	II 13,22:g,t:z6	II	13	G	13,22	g,t	z6
							II 13,22:k:1,5:z42	II 13,22:k:1,5:z42	II	13	G	13,22	k	1,5	z42
							II 13,22:l,z28:1,5	II 13,22:l,z28:1,5	II	13	G	13,22	l,z28	1,5
							II 13,22:m,t:z42:z39	II 13,22:m,t:z42:z39	II	13	G	13,22	m,t	z42	z39
							II 13,22:z:-	II 13,22:z:-	II	13	G	13,22	z	-
						Clifton	II 13,22:z29:1,5	II 13,22:z29:1,5	II	13	G	13,22	z29	1,5
						Goodwood	II 13,22:z29:e,n,x	II 13,22:z29:e,n,x	II	13	G	13,22	z29	e,n,x
							II 13,22:z39:1,7	II 13,22:z39:1,7	II	13	G	13,22	z39	1,7
							II 13,23:-:1,6	II 13,23:-:1,6	II	13	G	13,23	-	1,6
							II 13,23:d:e,n,x	II 13,23:d:e,n,x	II	13	G	13,23	d	e,n,x
							II 13,23:g,t:e,n,x	II 13,23:g,t:e,n,x	II	13	G	13,23	g,t	e,n,x
							II 13,23:k:z41	II 13,23:k:z41	II	13	G	13,23	k	z41
							II 13,23:l,w:e,n,x	II 13,23:l,w:e,n,x	II	13	G	13,23	l,w	e,n,x
							II 13,23:l,z28:1,5	II 13,23:l,z28:1,5	II	13	G	13,23	l,z28	1,5
							II 13,23:l,z28:z6	II 13,23:l,z28:z6	II	13	G	13,23	l,z28	z6
							II 16:b:e,n,x	II 16:b:e,n,x	II	16	I	16	b	e,n,x
							II 16:b:z39	II 16:b:z39	II	16	I	16	b	z39
							II 16:b:z42	II 16:b:z42	II	16	I	16	b	z42
							II 16:d:1,5	II 16:d:1,5	II	16	I	16	d	1,5
							II 16:d:e,n,x	II 16:d:e,n,x	II	16	I	16	d	e,n,x
						Bellville	II 16:e,n,x:1,(5),7	II 16:e,n,x:1,(5),7	II	16	I	16	e,n,x	1,(5),7
						Elsiesrivier	II 16:e,n,x:1,6:z42	II 16:e,n,x:1,6:z42	II	16	I	16	e,n,x	1,6	z42
						Merseyside	II 16:g,[m],[s],t:[1,5]	II 16:g,[m],[s],t:[1,5]	II	16	I	16	g,[m],[s],t	[1,5]	[z42]
						Mobeni	II 16:g,[m],[s],t:[e,n,x]	II 16:g,[m],[s],t:[e,n,x]	II	16	I	16	g,[m],[s],t	[e,n,x]
						Noordhoek	II 16:l,w:z6	II 16:l,w:z6	II	16	I	16	l,w	z6
						Sarepta	II 16:l,z28:z42	II 16:l,z28:z42	II	16	I	16	l,z28	z42
						Rowbarton	II 16:m,t:[z42]	II 16:m,t:[z42]	II	16	I	16	m,t	[z42]
							II 16:m,t:e,n,x	II 16:m,t:e,n,x	II	16	I	16	m,t	e,n,x
						Louwbester	II 16:z:e,n,x	II 16:z:e,n,x	II	16	I	16	z	e,n,x
							II 16:z:z42	II 16:z:z42	II	16	I	16	z	z42
							II 16:z29:1,5	II 16:z29:1,5	II	16	I	16	z29	1,5
						Jacksonville	II 16:z29:e,n,x	II 16:z29:e,n,x	II	16	I	16	z29	e,n,x
							II 16:z35:e,n,x	II 16:z35:e,n,x	II	16	I	16	z35	e,n,x
							II 16:z36:e,n,z15	II 16:z36:e,n,z15	II	16	I	16	z36	e,n,z15
						Haddon	II 16:z4,z23:-	II 16:z4,z23:-	II	16	I	16	z4,z23	-
							II 16:z4,z24:-	II 16:z4,z24:-	II	16	I	16	z4,z24	-
						Woodstock	II 16:z42:1,(5),7	II 16:z42:1,(5),7	II	16	I	16	z42	1,(5),7
							II 16:z42:1,6	II 16:z42:1,6	II	16	I	16	z42	1,6
							II 16:z6:1,6	II 16:z6:1,6	II	16	I	16	z6	1,6
						Hillbrow	II 17:b:e,n,x,z15	II 17:b:e,n,x,z15	II	17	J	17	b	e,n,x,z15
							II 17:b:z6	II 17:b:z6	II	17	J	17	b	z6
						Woerden	II 17:c:z39	II 17:c:z39	II	17	J	17	c	z39
							II 17:e,n,x,z15:1,[5],7	II 17:e,n,x,z15:1,[5],7	II	17	J	17	e,n,x,z15	1,[5],7
						Verity	II 17:e,n,x,z15:1,6	II 17:e,n,x,z15:1,6	II	17	J	17	e,n,x,z15	1,6
							II 17:g,m,s,t:-	II 17:g,m,s,t:-	II	17	J	17	g,m,s,t	-
						Bleadon	II 17:g,t:[e,n,x,z15]	II 17:g,t:[e,n,x,z15]	II	17	J	17	g,t	[e,n,x,z15]
							II 17:g,t:z39	II 17:g,t:z39	II	17	J	17	g,t	z39
							II 17:k:-	II 17:k:-	II	17	J	17	k	-
							II 17:m,t:-	II 17:m,t:-	II	17	J	17	m,t	-
							II 17:y:-	II 17:y:-	II	17	J	17	y	-
							II 17:z:1,7	II 17:z:1,7	II	17	J	17	z	1,7
						Constantia	II 17:z:l,w:z42	II 17:z:l,w:z42	II	17	J	17	z	l,w	z42
							II 17:z10:-	II 17:z10:-	II	17	J	17	z10	-
							II 18:m,t:1,5	II 18:m,t:1,5	II	18	K	18	m,t	1,5
							II 18:y:e,n,x,z15	II 18:y:e,n,x,z15	II	18	K	18	y	e,n,x,z15
						Zeist	II 18:z10:z6	II 18:z10:z6	II	18	K	18	z10	z6
						Beloha	II 18:z36:-	II 18:z36:-	II	18	K	18	z36	-
							II 18:z4,z23:-	II 18:z4,z23:-	II	18	K	18	z4,z23	-
							II 18:z4,z24:-	II 18:z4,z24:-	II	18	K	18	z4,z24	-
							II 21:b:1,5	II 21:b:1,5	II	21	L	21	b	1,5
							II 21:c:e,n,x	II 21:c:e,n,x	II	21	L	21	c	e,n,x
							II 21:g,[m],[s],t:-	II 21:g,[m],[s],t:-	II	21	L	21	g,[m],[s],t	-
							II 21:m,t:-	II 21:m,t:-	II	21	L	21	m,t	-
							II 21:z:-	II 21:z:-	II	21	L	21	z	-
						Wandsbek	II 21:z10:[z6]	II 21:z10:[z6]	II	21	L	21	z10	[z6]
						Gwaai	II 21:z4,z24:-	II 21:z4,z24:-	II	21	L	21	z4,z24	-
							II 28:a:e,n,x	II 28:a:e,n,x	II	28	M	28	a	e,n,x
							II 28:b:e,n,x	II 28:b:e,n,x	II	28	M	28	b	e,n,x
						Kaltenhausen	II 28:b:z6	II 28:b:z6	II	28	M	28	b	z6
							II 28:e,n,x:1,7	II 28:e,n,x:1,7	II	28	M	28	e,n,x	1,7
							II 28:e,n,z15:z87	II 28:e,n,z15:z87	II	28	M	28	e,n,z15	z87
						Llandudno	II 28:g,[m],[s],t:1,5	II 28:g,[m],[s],t:1,5	II	28	M	28	g,[m],[s],t	1,5
							II 28:g,m,t:e,n,x	II 28:g,m,t:e,n,x	II	28	M	28	g,m,t	e,n,x
							II 28:g,m,t:z39	II 28:g,m,t:z39	II	28	M	28	g,m,t	z39
							II 28:g,s,t:e,n,x	II 28:g,s,t:e,n,x	II	28	M	28	g,s,t	e,n,x
							II 28:l,z28:1,5	II 28:l,z28:1,5	II	28	M	28	l,z28	1,5
							II 28:l,z28:e,n,x	II 28:l,z28:e,n,x	II	28	M	28	l,z28	e,n,x
							II 28:m,t:[e,n,x]	II 28:m,t:[e,n,x]	II	28	M	28	m,t	[e,n,x]
						Oevelgoenne	II 28:r:e,n,z15	II 28:r:e,n,z15	II	28	M	28	r	e,n,z15
							II 28:z:1,5	II 28:z:1,5	II	28	M	28	z	1,5
						Ceres	II 28:z:z39	II 28:z:z39	II	28	M	28	z	z39
							II 28:z29:1,5	II 28:z29:1,5	II	28	M	28	z29	1,5
							II 28:z29:e,n,x	II 28:z29:e,n,x	II	28	M	28	z29	e,n,x
						Matroosfontein	II 3,10:a:e,n,x	II 3,10:a:e,n,x	II	3,10	E1	3,10	a	e,n,x
							II 3,10:a:l,v	II 3,10:a:l,v	II	3,10	E1	3,10	a	l,v
							II 3,10:a:z39	II 3,10:a:z39	II	3,10	E1	3,10	a	z39
							II 3,10:b:e,n,x	II 3,10:b:e,n,x	II	3,10	E1	3,10	b	e,n,x
							II 3,10:b:z39	II 3,10:b:z39	II	3,10	E1	3,10	b	z39
							II 3,10:d:e,n,x	II 3,10:d:e,n,x	II	3,10	E1	3,10	d	e,n,x
						Chudleigh	II 3,10:e,n,x:1,7	II 3,10:e,n,x:1,7	II	3,10	E1	3,10	e,n,x	1,7
						Islington	II 3,10:g,t:-	II 3,10:g,t:-	II	3,10	E1	3,10	g,t	-
							II 3,10:l,v:e,n,x	II 3,10:l,v:e,n,x	II	3,10	E1	3,10	l,v	e,n,x
						Fuhlsbuettel	II 3,10:l,v:z6	II 3,10:l,v:z6	II	3,10	E1	3,10	l,v	z6
							II 3,10:l,z28:1,5	II 3,10:l,z28:1,5	II	3,10	E1	3,10	l,z28	1,5
						Westpark	II 3,10:l,z28:e,n,x	II 3,10:l,z28:e,n,x	II	3,10	E1	3,10	l,z28	e,n,x
							II 3,10:l,z28:z39	II 3,10:l,z28:z39	II	3,10	E1	3,10	l,z28	z39
							II 3,10:m,t:1,5	II 3,10:m,t:1,5	II	3,10	E1	3,10	m,t	1,5
						Stikland	II 3,10:m,t:e,n,x	II 3,10:m,t:e,n,x	II	3,10	E1	3,10	m,t	e,n,x
						Alexander	II 3,10:z:1,5	II 3,10:z:1,5	II	3,10	E1	3,10	z	1,5
						Finchley	II 3,10:z:e,n,x	II 3,10:z:e,n,x	II	3,10	E1	3,10	z	e,n,x
						Tafelbaai	II 3,10:z:z39	II 3,10:z:z39	II	3,10	E1	3,10	z	z39
							II 3,10:z29:[e,n,x]	II 3,10:z29:[e,n,x]	II	3,10	E1	3,10	z29	[e,n,x]
							II 3,10:z35:e,n,x,z15	II 3,10:z35:e,n,x,z15	II	3,10	E1	3,10	z35	e,n,x,z15
						Mpila	II 3,10:z38:z42	II 3,10:z38:z42	II	3,10	E1	3,10	z38	z42
						Winchester	II 3,10:z39:1,[5],7	II 3,10:z39:1,[5],7	II	3,10	E1	3,10	z39	1,[5],7
							II 3,10:z4,z24:-	II 3,10:z4,z24:-	II	3,10	E1	3,10	z4,z24	-
						Parow	II 3,10[15]:g,m,s,t:[1,5]	II 3,10[15]:g,m,s,t:[1,5]	II	3,10	E1	3,10[15]	g,m,s,t	[1,5]
						Odijk	II 30:a:z39	II 30:a:z39	II	30	N	30	a	z39
							II 30:b:z6	II 30:b:z6	II	30	N	30	b	z6
							II 30:c:z39	II 30:c:z39	II	30	N	30	c	z39
							II 30:g,m,s:e,n,x	II 30:g,m,s:e,n,x	II	30	N	30	g,m,s	e,n,x
						Slatograd	II 30:g,t:-	II 30:g,t:-	II	30	N	30	g,t	-
							II 30:k:e,n,x,z15	II 30:k:e,n,x,z15	II	30	N	30	k	e,n,x,z15
							II 30:l,z28:z6	II 30:l,z28:z6	II	30	N	30	l,z28	z6
							II 30:m,t:-	II 30:m,t:-	II	30	N	30	m,t	-
							II 30:z10:e,n,x,z15	II 30:z10:e,n,x,z15	II	30	N	30	z10	e,n,x,z15
							II 30:z39:1,7	II 30:z39:1,7	II	30	N	30	z39	1,7
							II 30:z6:1,6	II 30:z6:1,6	II	30	N	30	z6	1,6
							II 35:d:1,5	II 35:d:1,5	II	35	O	35	d	1,5
							II 35:g,m,s,t:-	II 35:g,m,s,t:-	II	35	O	35	g,m,s,t	-
							II 35:g,t:1,5	II 35:g,t:1,5	II	35	O	35	g,t	1,5
							II 35:g,t:z42	II 35:g,t:z42	II	35	O	35	g,t	z42
							II 35:l,z28:-	II 35:l,z28:-	II	35	O	35	l,z28	-
							II 35:m,t:-	II 35:m,t:-	II	35	O	35	m,t	-
						Utbremen	II 35:z29:e,n,x	II 35:z29:e,n,x	II	35	O	35	z29	e,n,x
							II 38:b:1,2	II 38:b:1,2	II	38	P	38	b	1,2
						Carletonville	II 38:d:[1,5]	II 38:d:[1,5]	II	38	P	38	d	[1,5]
							II 38:d:z39	II 38:d:z39	II	38	P	38	d	z39
						Foulpointe	II 38:g,t:-	II 38:g,t:-	II	38	P	38	g,t	-
							II 39:-:1,7	II 39:-:1,7	II	39	Q	39	-	1,7
							II 39:[g],m,t:[e,n,x]	II 39:[g],m,t:[e,n,x]	II	39	Q	39	[g],m,t	[e,n,x]
							II 39:a:z39	II 39:a:z39	II	39	Q	39	a	z39
							II 39:c:e,n,x	II 39:c:e,n,x	II	39	Q	39	c	e,n,x
							II 39:e,n,x:1,7	II 39:e,n,x:1,7	II	39	Q	39	e,n,x	1,7
							II 39:l,v:1,5	II 39:l,v:1,5	II	39	Q	39	l,v	1,5
						Mondeor	II 39:l,z28:e,n,x	II 39:l,z28:e,n,x	II	39	Q	39	l,z28	e,n,x
							II 39:l,z28:z39	II 39:l,z28:z39	II	39	Q	39	l,z28	z39
							II 4,[5],12:f,g,t:z6:z42	II 4,[5],12:f,g,t:z6:z42	II	4	B	4,[5],12	f,g,t	z6	z42
							II 4,12,[27]:i:z35	II 4,12,[27]:i:z35	II	4	B	4,12,[27]	i	z35
							II 4,12:b:1,5	II 4,12:b:1,5	II	4	B	4,12	b	1,5
						Kluetjenfelde	II 4,12:d:e,n,x	II 4,12:d:e,n,x	II	4	B	4,12	d	e,n,x
							II 4,12:e,n,x:1,2,7	II 4,12:e,n,x:1,2,7	II	4	B	4,12	e,n,x	1,2,7
							II 4,12:g,m,t:z39	II 4,12:g,m,t:z39	II	4	B	4,12	g,m,t	z39
							II 4,12:g,z62:-	II 4,12:g,z62:-	II	4	B	4,12	g,z62	-
						Kilwa	II 4,12:l,w:e,n,x	II 4,12:l,w:e,n,x	II	4	B	4,12	l,w	e,n,x
							II 4,12:l,z28:[e,n,x]	II 4,12:l,z28:[e,n,x]	II	4	B	4,12	l,z28	[e,n,x]
							II 4,12:z:1,7	II 4,12:z:1,7	II	4	B	4,12	z	1,7
							II 4,12:z:z39	II 4,12:z:z39	II	4	B	4,12	z	z39
						Springs	II 40:a:z39	II 40:a:z39	II	40	R	40	a	z39
							II 40:b:-	II 40:b:-	II	40	R	40	b	-
							II 40:c:z6	II 40:c:z6	II	40	R	40	c	z6
						Ottershaw	II 40:d:-	II 40:d:-	II	40	R	40	d	-
						Boksburg	II 40:g,[m],[s],[t]:e,n,x	II 40:g,[m],[s],[t]:e,n,x	II	40	R	40	g,[m],[s],[t]	e,n,x
							II 40:g,t:z39	II 40:g,t:z39	II	40	R	40	g,t	z39
							II 40:k:z6	II 40:k:z6	II	40	R	40	k	z6
							II 40:l,v:e,n,x	II 40:l,v:e,n,x	II	40	R	40	l,v	e,n,x
							II 40:m,t:z39	II 40:m,t:z39	II	40	R	40	m,t	z39
							II 40:z:z42	II 40:z:z42	II	40	R	40	z	z42
							II 40:z39:1,7	II 40:z39:1,7	II	40	R	40	z39	1,7
						Degania	II 40:z4,z24:z39	II 40:z4,z24:z39	II	40	R	40	z4,z24	z39
							II 41:-:1,6	II 41:-:1,6	II	41	S	41	-	1,6
							II 41:b:1,5	II 41:b:1,5	II	41	S	41	b	1,5
							II 41:c:z6	II 41:c:z6	II	41	S	41	c	z6
						Hennepin	II 41:d:z6	II 41:d:z6	II	41	S	41	d	z6
							II 41:g,m,s,t:z6	II 41:g,m,s,t:z6	II	41	S	41	g,m,s,t	z6
						Lethe	II 41:g,t:-	II 41:g,t:-	II	41	S	41	g,t	-
							II 41:k:1,6	II 41:k:1,6	II	41	S	41	k	1,6
							II 41:k:z6	II 41:k:z6	II	41	S	41	k	z6
							II 41:l,z13,z28:e,n,x,z15	II 41:l,z13,z28:e,n,x,z15	II	41	S	41	l,z13,z28	e,n,x,z15
						Dubrovnik	II 41:z:1,5	II 41:z:1,5	II	41	S	41	z	1,5
						Negev	II 41:z10:1,2	II 41:z10:1,2	II	41	S	41	z10	1,2
						Lurup	II 41:z10:e,n,x,z15	II 41:z10:e,n,x,z15	II	41	S	41	z10	e,n,x,z15
						Lichtenberg	II 41:z10:z6	II 41:z10:z6	II	41	S	41	z10	z6
						Chinovum	II 42:b:1,5	II 42:b:1,5	II	42	T	42	b	1,5
						Uphill	II 42:b:e,n,x,z15	II 42:b:e,n,x,z15	II	42	T	42	b	e,n,x,z15
							II 42:b:z6	II 42:b:z6	II	42	T	42	b	z6
							II 42:d:z6	II 42:d:z6	II	42	T	42	d	z6
							II 42:e,n,x:1,6	II 42:e,n,x:1,6	II	42	T	42	e,n,x	1,6
						Fremantle	II 42:g,t:-	II 42:g,t:-	II	42	T	42	g,t	-
							II 42:l,[z13],z28:[z6]	II 42:l,[z13],z28:[z6]	II	42	T	42	l,[z13],z28	[z6]
						Portbech	II 42:l,v:e,n,x,z15	II 42:l,v:e,n,x,z15	II	42	T	42	l,v	e,n,x,z15
							II 42:m,t:[e,n,x,z15]	II 42:m,t:[e,n,x,z15]	II	42	T	42	m,t	[e,n,x,z15]
						Nairobi	II 42:r:-	II 42:r:-	II	42	T	42	r	-
						Detroit	II 42:z:1,5	II 42:z:1,5	II	42	T	42	z	1,5
						Rand	II 42:z:e,n,x,z15	II 42:z:e,n,x,z15	II	42	T	42	z	e,n,x,z15
						Nuernberg	II 42:z:z6	II 42:z:z6	II	42	T	42	z	z6
							II 42:z10:1,2	II 42:z10:1,2	II	42	T	42	z10	1,2
							II 42:z10:e,n,x,z15	II 42:z10:e,n,x,z15	II	42	T	42	z10	e,n,x,z15
							II 42:z10:z6	II 42:z10:z6	II	42	T	42	z10	z6
							II 42:z29:-	II 42:z29:-	II	42	T	42	z29	-
							II 42:z6:1,6	II 42:z6:1,6	II	42	T	42	z6	1,6
							II 43:a:1,5	II 43:a:1,5	II	43	U	43	a	1,5
							II 43:a:z6	II 43:a:z6	II	43	U	43	a	z6
						Kommetje	II 43:b:z42	II 43:b:z42	II	43	U	43	b	z42
							II 43:d:e,n,x,z15	II 43:d:e,n,x,z15	II	43	U	43	d	e,n,x,z15
							II 43:d:z39	II 43:d:z39	II	43	U	43	d	z39
							II 43:d:z42	II 43:d:z42	II	43	U	43	d	z42
							II 43:e,n,x,z15:1,(5),7	II 43:e,n,x,z15:1,(5),7	II	43	U	43	e,n,x,z15	1,(5),7
							II 43:e,n,x,z15:1,6	II 43:e,n,x,z15:1,6	II	43	U	43	e,n,x,z15	1,6
						Mosselbay	II 43:g,m,[s],t:[z42]	II 43:g,m,[s],t:[z42]	II	43	U	43	g,m,[s],t	[z42]
						Veddel	II 43:g,t:[1,5]	II 43:g,t:[1,5]	II	43	U	43	g,t	[1,5]
							II 43:g,z62:e,n,x	II 43:g,z62:e,n,x	II	43	U	43	g,z62	e,n,x
							II 43:l,z13,z28:1,5	II 43:l,z13,z28:1,5	II	43	U	43	l,z13,z28	1,5
							II 43:z:1,5	II 43:z:1,5	II	43	U	43	z	1,5
							II 43:z29:e,n,x	II 43:z29:e,n,x	II	43	U	43	z29	e,n,x
							II 43:z29:z42	II 43:z29:z42	II	43	U	43	z29	z42
							II 43:z4,z23:-	II 43:z4,z23:-	II	43	U	43	z4,z23	-
						Bunnik	II 43:z42:[1,5,7]	II 43:z42:[1,5,7]	II	43	U	43	z42	[1,5,7]
							II 44:g,t:z42	II 44:g,t:z42	II	44	V	44	g,t	z42
							II 44:z29:e,n,x:z42	II 44:z29:e,n,x:z42	II	44	V	44	z29	e,n,x	z42
							II 44:z4,z23:-	II 44:z4,z23:-	II	44	V	44	z4,z23	-
						Ejeda	II 45:a:z10	II 45:a:z10	II	45	W	45	a	z10
						Windhoek	II 45:g,m,s,t:1,5	II 45:g,m,s,t:1,5	II	45	W	45	g,m,s,t	1,5
						Bremen	II 45:g,m,s,t:e,n,x	II 45:g,m,s,t:e,n,x	II	45	W	45	g,m,s,t	e,n,x
						Perinet	II 45:g,m,t:e,n,x,z15	II 45:g,m,t:e,n,x,z15	II	45	W	45	g,m,t	e,n,x,z15
							II 45:m,t:1,5	II 45:m,t:1,5	II	45	W	45	m,t	1,5
							II 45:z:1,5	II 45:z:1,5	II	45	W	45	z	1,5
						Klapmuts	II 45:z:z39	II 45:z:z39	II	45	W	45	z	z39
							II 45:z29:1,5	II 45:z29:1,5	II	45	W	45	z29	1,5
							II 45:z29:e,n,x	II 45:z29:e,n,x	II	45	W	45	z29	e,n,x
							II 45:z29:z42	II 45:z29:z42	II	45	W	45	z29	z42
							II 47:[g,t]:e,n,x	II 47:[g,t]:e,n,x	II	47	X	47	[g,t]	e,n,x
						Bilthoven	II 47:a:1,5	II 47:a:1,5	II	47	X	47	a	1,5
							II 47:a:e,n,x,z15	II 47:a:e,n,x,z15	II	47	X	47	a	e,n,x,z15
						Phoenix	II 47:b:1,5	II 47:b:1,5	II	47	X	47	b	1,5
						Khami	II 47:b:e,n,x,z15	II 47:b:e,n,x,z15	II	47	X	47	b	e,n,x,z15
							II 47:b:z6	II 47:b:z6	II	47	X	47	b	z6
							II 47:d:1,5	II 47:d:1,5	II	47	X	47	d	1,5
							II 47:d:e,n,x,z15	II 47:d:e,n,x,z15	II	47	X	47	d	e,n,x,z15
						Quimbamba	II 47:d:z39	II 47:d:z39	II	47	X	47	d	z39
							II 47:e,n,x,z15:1,6	II 47:e,n,x,z15:1,6	II	47	X	47	e,n,x,z15	1,6
							II 47:z:e,n,x,z15	II 47:z:e,n,x,z15	II	47	X	47	z	e,n,x,z15
						Chersina	II 47:z:z6	II 47:z:z6	II	47	X	47	z	z6
							II 47:z29:e,n,x,z15	II 47:z29:e,n,x,z15	II	47	X	47	z29	e,n,x,z15
							II 47:z6:1,6	II 47:z6:1,6	II	47	X	47	z6	1,6
							II 48:a:z39	II 48:a:z39	II	48	Y	48	a	z39
							II 48:a:z6	II 48:a:z6	II	48	Y	48	a	z6
							II 48:b:e,n,x,z15	II 48:b:e,n,x,z15	II	48	Y	48	b	e,n,x,z15
							II 48:b:z6	II 48:b:z6	II	48	Y	48	b	z6
						Etosha	II 48:d:1,2	II 48:d:1,2	II	48	Y	48	d	1,2
						Hagenbeck	II 48:d:z6	II 48:d:z6	II	48	Y	48	d	z6
						Hammonia	II 48:e,n,x,z15:z6	II 48:e,n,x,z15:z6	II	48	Y	48	e,n,x,z15	z6
						Erlangen	II 48:g,m,t:-	II 48:g,m,t:-	II	48	Y	48	g,m,t	-
							II 48:k:e,n,x,z15	II 48:k:e,n,x,z15	II	48	Y	48	k	e,n,x,z15
						Sakaraha	II 48:k:z39	II 48:k:z39	II	48	Y	48	k	z39
							II 48:z:1,5	II 48:z:1,5	II	48	Y	48	z	1,5
						Ngozi	II 48:z10:[1,5]	II 48:z10:[1,5]	II	48	Y	48	z10	[1,5]
							II 48:z10:1,6	II 48:z10:1,6	II	48	Y	48	z10	1,6
							II 48:z29:-	II 48:z29:-	II	48	Y	48	z29	-
							II 50:b:z6	II 50:b:z6	II	50	Z	50	b	z6
						Krugersdorp	II 50:e,n,x:1,7	II 50:e,n,x:1,7	II	50	Z	50	e,n,x	1,7
						Namib	II 50:g,[m],s,t:[1,5]	II 50:g,[m],s,t:[1,5]	II	50	Z	50	g,[m],s,t	[1,5]
							II 50:g,z62:e,n,x	II 50:g,z62:e,n,x	II	50	Z	50	g,z62	e,n,x
							II 50:k:e,n,x:z42	II 50:k:e,n,x:z42	II	50	Z	50	k	e,n,x	z42
						Seaforth	II 50:k:z6	II 50:k:z6	II	50	Z	50	k	z6
							II 50:l,w:e,n,x,z15:z42	II 50:l,w:e,n,x,z15:z42	II	50	Z	50	l,w	e,n,x,z15	z42
							II 50:l,z28:z42	II 50:l,z28:z42	II	50	Z	50	l,z28	z42
						Atra	II 50:m,t:z6:z42	II 50:m,t:z6:z42	II	50	Z	50	m,t	z6	z42
						Greenside	II 50:z:e,n,x	II 50:z:e,n,x	II	50	Z	50	z	e,n,x
						Hooggraven	II 50:z10:z6:z42	II 50:z10:z6:z42	II	50	Z	50	z10	z6	z42
						Faure	II 50:z42:1,7	II 50:z42:1,7	II	50	Z	50	z42	1,7
						Roggeveld	II 51:-:1,7	II 51:-:1,7	II	51		51	-	1,7
							II 51:c:-	II 51:c:-	II	51		51	c	-
							II 51:g,s,t:e,n,x	II 51:g,s,t:e,n,x	II	51		51	g,s,t	e,n,x
							II 51:l,z28:z39	II 51:l,z28:z39	II	51		51	l,z28	z39
						Askraal	II 51:l,z28:z6	II 51:l,z28:z6	II	51		51	l,z28	z6
							II 51:z29:e,n,x,z15	II 51:z29:e,n,x,z15	II	51		51	z29	e,n,x,z15
							II 52:c:k	II 52:c:k	II	52		52	c	k
							II 52:d:e,n,x,z15	II 52:d:e,n,x,z15	II	52		52	d	e,n,x,z15
							II 52:d:z39	II 52:d:z39	II	52		52	d	z39
							II 52:g,t:-	II 52:g,t:-	II	52		52	g,t	-
							II 52:z:z39	II 52:z:z39	II	52		52	z	z39
							II 52:z39:1,5,7	II 52:z39:1,5,7	II	52		52	z39	1,5,7
						Lobatsi, Wilhemstrasse	II 52:z44:1,5,7	II 52:z44:1,5,7	II	52		52	z44	1,5,7
							II 53:c:1,5	II 53:c:1,5	II	53		53	c	1,5	[R:1…]
							II 53:d:1,5	II 53:d:1,5	II	53		53	d	1,5
							II 53:d:z42	II 53:d:z42	II	53		53	d	z42
							II 53:l,z28:e,n,x	II 53:l,z28:e,n,x	II	53		53	l,z28	e,n,x
						Midhurst	II 53:l,z28:z39	II 53:l,z28:z39	II	53		53	l,z28	z39
							II 53:l,z28:z6	II 53:l,z28:z6	II	53		53	l,z28	z6
							II 53:z:1,5	II 53:z:1,5	II	53		53	z	1,5
							II 53:z:z6	II 53:z:z6	II	53		53	z	z6
						Humber	II 53:z4,z24:-	II 53:z4,z24:-	II	53		53	z4,z24	-
						Tranoroa	II 55:k:z39	II 55:k:z39	II	55		55	k	z39
						Artis	II 56:b:[1,5]	II 56:b:[1,5]	II	56		56	b	[1,5]
							II 56:d:-	II 56:d:-	II	56		56	d	-
							II 56:e,n,x:1,7	II 56:e,n,x:1,7	II	56		56	e,n,x	1,7
							II 56:l,v:z39	II 56:l,v:z39	II	56		56	l,v	z39
							II 56:l,z28:-	II 56:l,z28:-	II	56		56	l,z28	-
							II 56:z:z6	II 56:z:z6	II	56		56	z	z6
							II 56:z10:e,n,x	II 56:z10:e,n,x	II	56		56	z10	e,n,x
							II 57:a:z42	II 57:a:z42	II	57		57	a	z42
							II 57:d:1,5	II 57:d:1,5	II	57		57	d	1,5
							II 57:g,[m],s,t:z42	II 57:g,[m],s,t:z42	II	57		57	g,[m],s,t	z42
							II 57:g,t:-	II 57:g,t:-	II	57		57	g,t	-
						Locarno	II 57:z29:z42	II 57:z29:z42	II	57		57	z29	z42
						Manombo	II 57:z39:e,n,x,z15	II 57:z39:e,n,x,z15	II	57		57	z39	e,n,x,z15
						Tokai	II 57:z42:1,6:z53	II 57:z42:1,6:z53	II	57		57	z42	1,6	z53
							II 58:a:z6	II 58:a:z6	II	58		58	a	z6
							II 58:b:1,5	II 58:b:1,5	II	58		58	b	1,5
							II 58:c:z6	II 58:c:z6	II	58		58	c	z6
							II 58:d:z6	II 58:d:z6	II	58		58	d	z6
						Basel	II 58:l,z13,z28:1,5	II 58:l,z13,z28:1,5	II	58		58	l,z13,z28	1,5
							II 58:l,z13,z28:z6	II 58:l,z13,z28:z6	II	58		58	l,z13,z28	z6
							II 58:z10:1,6	II 58:z10:1,6	II	58		58	z10	1,6
							II 58:z10:z6	II 58:z10:z6	II	58		58	z10	z6
							II 58:z39:e,n,x,z15	II 58:z39:e,n,x,z15	II	58		58	z39	e,n,x,z15
							II 58:z6:1,6	II 58:z6:1,6	II	58		58	z6	1,6
						Betioky	II 59:k:z65	II 59:k:z65	II	59		59	k	z65
							II 6,14,[24]:k:1,6	II 6,14,[24]:k:1,6	II	6,14	H	6,14,[24]	k	1,6
							II 6,14:k:e,n,x	II 6,14:k:e,n,x	II	6,14	H	6,14	k	e,n,x
						Emmerich	II 6,14:m,t:e,n,x	II 6,14:m,t:e,n,x	II	6,14	H	6,14	m,t	e,n,x
							II 6,14:z36:-	II 6,14:z36:-	II	6,14	H	6,14	z36	-
							II 6,7,14:a:1,5	II 6,7,14:a:1,5	II	7	C1	6,7,[14]	a	1,5
							II 6,7:(g),m,[s],t:1,5	II 6,7:(g),m,[s],t:1,5	II	7	C1	6,7	(g),m,[s],t	1,5
							II 6,7:-:1,6	II 6,7:-:1,6	II	7	C1	6,7	-	1,6
						Calvinia	II 6,7:a:z42	II 6,7:a:z42	II	7	C1	6,7	a	z42
							II 6,7:a:z6	II 6,7:a:z6	II	7	C1	6,7	a	z6
						Bloemfontein	II 6,7:b:[e,n,x]:z42	II 6,7:b:[e,n,x]:z42	II	7	C1	6,7	b	[e,n,x]	z42
							II 6,7:b:z39	II 6,7:b:z39	II	7	C1	6,7	b	z39
							II 6,7:d:z42	II 6,7:d:z42	II	7	C1	6,7	d	z42
							II 6,7:e,n,x:1,6:z42	II 6,7:e,n,x:1,6:z42	II	7	C1	6,7	e,n,x	1,6	z42
							II 6,7:g,[m],s,t:[z42]	II 6,7:g,[m],s,t:[z42]	II	7	C1	6,7	g,[m],s,t	[z42]
							II 6,7:g,m,[s],t:e,n,x	II 6,7:g,m,[s],t:e,n,x	II	7	C1	6,7	g,m,[s],t	e,n,x
							II 6,7:g,m,s,t:z39	II 6,7:g,m,s,t:z39	II	7	C1	6,7	g,m,s,t	z39
							II 6,7:g,t:[e,n,x]:z42	II 6,7:g,t:[e,n,x]:z42	II	7	C1	6,7	g,t	[e,n,x]	z42
							II 6,7:k:[z6]	II 6,7:k:[z6]	II	7	C1	6,7	k	[z6]
							II 6,7:l,w:1,5,7	II 6,7:l,w:1,5,7	II	7	C1	6,7	l,w	1,5,7
							II 6,7:l,w:z42	II 6,7:l,w:z42	II	7	C1	6,7	l,w	z42
						Heilbron	II 6,7:l,z28:1,5	II 6,7:l,z28:1,5	II	7	C1	6,7	l,z28	1,5	[z42]
							II 6,7:l,z28:e,n,x	II 6,7:l,z28:e,n,x	II	7	C1	6,7	l,z28	e,n,x
							II 6,7:l,z28:z6	II 6,7:l,z28:z6	II	7	C1	6,7	l,z28	z6
							II 6,7:m,t:-	II 6,7:m,t:-	II	7	C1	6,7	m,t	-
						Tosamanga	II 6,7:z:1,5	II 6,7:z:1,5	II	7	C1	6,7	z	1,5
							II 6,7:z:e,n,x	II 6,7:z:e,n,x	II	7	C1	6,7	z	e,n,x
							II 6,7:z:z39	II 6,7:z:z39	II	7	C1	6,7	z	z39
						Oysterbeds	II 6,7:z:z42	II 6,7:z:z42	II	7	C1	6,7	z	z42
							II 6,7:z:z6	II 6,7:z:z6	II	7	C1	6,7	z	z6
							II 6,7:z29:[z42]	II 6,7:z29:[z42]	II	7	C1	6,7	z29	[z42]
						Bacongo	II 6,7:z36:z42	II 6,7:z36:z42	II	7	C1	6,7	z36	z42
						Gilbert	II 6,7:z39:1,5,7	II 6,7:z39:1,5,7	II	7	C1	6,7	z39	1,5,7
							II 6,7:z4,z24:z42	II 6,7:z4,z24:z42	II	7	C1	6,7	z4,z24	z42
						Sullivan	II 6,7:z42:1,7	II 6,7:z42:1,7	II	7	C1	6,7	z42	1,7
						Cape	II 6,7:z6:1,7	II 6,7:z6:1,7	II	7	C1	6,7	z6	1,7
							II 6,8:a:e,n,x	II 6,8:a:e,n,x	II	8	C2	6,8	a	e,n,x
							II 6,8:a:z39	II 6,8:a:z39	II	8	C2	6,8	a	z39
						Tulear	II 6,8:a:z52	II 6,8:a:z52	II	8	C2	6,8	a	z52
							II 6,8:b:1,5	II 6,8:b:1,5	II	8	C2	6,8	b	1,5
							II 6,8:d:z6:z42	II 6,8:d:z6:z42	II	8	C2	6,8	d	z6	z42
							II 6,8:f,g,m,t:[e,n,x]	II 6,8:f,g,m,t:[e,n,x]	II	8	C2	6,8	f,g,m,t	[e,n,x]
							II 6,8:g,m,t:1,7	II 6,8:g,m,t:1,7	II	8	C2	6,8	g,m,t	1,7
							II 6,8:l,v:e,n,x	II 6,8:l,v:e,n,x	II	8	C2	6,8	l,v	e,n,x
							II 6,8:l,w:z6:z42	II 6,8:l,w:z6:z42	II	8	C2	6,8	l,w	z6	z42
							II 6,8:l,z28:e,n,x	II 6,8:l,z28:e,n,x	II	8	C2	6,8	l,z28	e,n,x
						Baragwanath	II 6,8:m,t:1,5	II 6,8:m,t:1,5	II	8	C2	6,8	m,t	1,5
						Germiston	II 6,8:m,t:e,n,x	II 6,8:m,t:e,n,x	II	8	C2	6,8	m,t	e,n,x
							II 6,8:y:1,6:z42	II 6,8:y:1,6:z42	II	8	C2	6,8	y	1,6	z42
							II 6,8:z:1,5	II 6,8:z:1,5	II	8	C2	6,8	z	1,5
							II 6,8:z29:1,5	II 6,8:z29:1,5	II	8	C2	6,8	z29	1,5
							II 6,8:z29:e,n,x	II 6,8:z29:e,n,x	II	8	C2	6,8	z29	e,n,x
							II 60:b:-	II 60:b:-	II	60		60	b	-	[R:1...]
						Setubal	II 60:g,m,t:z6	II 60:g,m,t:z6	II	60		60	g,m,t	z6
						Luton	II 60:z:e,n,x	II 60:z:e,n,x	II	60		60	z	e,n,x
							II 60:z29:e,n,x	II 60:z29:e,n,x	II	60		60	z29	e,n,x
							II 65:-:1,6	II 65:-:1,6	II	65		65	-	1,6
							II 65:g,t:-	II 65:g,t:-	II	65		65	g,t	-
							II 8:z29:e,n,x:z42	II 8:z29:e,n,x:z42	II	8	C2	8	z29	e,n,x	z42
							II 9,12,46,27:g,t:e,n,x	II 9,12,46,27:g,t:e,n,x	II	9,46,27	D3	9,12,46,27	g,t	e,n,x
							II 9,12:a:1,5	II 9,12:a:1,5	II	9	D1	9,12	a	1,5
							II 9,12:a:z39	II 9,12:a:z39	II	9	D1	9,12	a	z39
						Rhodesiense	II 9,12:d:e,n,x	II 9,12:d:e,n,x	II	9	D1	9,12	d	e,n,x
							II 9,12:d:z39	II 9,12:d:z39	II	9	D1	9,12	d	z39
						Lindrick	II 9,12:e,n,x:1,[5],7	II 9,12:e,n,x:1,[5],7	II	9	D1	9,12	e,n,x	1,[5],7
							II 9,12:e,n,x:1,6	II 9,12:e,n,x:1,6	II	9	D1	9,12	e,n,x	1,6
						Neasden	II 9,12:g,s,t:e,n,x	II 9,12:g,s,t:e,n,x	II	9	D1	9,12	g,s,t	e,n,x
							II 9,12:l,v:e,n,x	II 9,12:l,v:e,n,x	II	9	D1	9,12	l,v	e,n,x
							II 9,12:l,v:z39	II 9,12:l,v:z39	II	9	D1	9,12	l,v	z39
							II 9,12:l,z28:1,5	II 9,12:l,z28:1,5	II	9	D1	9,12	l,z28	1,5	[z42]
							II 9,12:l,z28:e,n,x	II 9,12:l,z28:e,n,x	II	9	D1	9,12	l,z28	e,n,x
							II 9,12:m,t:e,n,x	II 9,12:m,t:e,n,x	II	9	D1	9,12	m,t	e,n,x
						Hueningen	II 9,12:z:z39	II 9,12:z:z39	II	9	D1	9,12	z	z39
						Canastel	II 9,12:z29:1,5	II 9,12:z29:1,5	II	9	D1	9,12	z29	1,5
						Lundby	II 9,46:b:e,n,x	II 9,46:b:e,n,x	II	9,46	D2	9,46	b	e,n,x
							II 9,46:e,n,x:1,5,7	II 9,46:e,n,x:1,5,7	II	9,46	D2	9,46	e,n,x	1,5,7
						Duivenhoks	II 9,46:g,[m],[s],t:[e,n,x]	II 9,46:g,[m],[s],t:[e,n,x]	II	9,46	D2	9,46	g,[m],[s],t	[e,n,x]
							II 9,46:g,z62:-	II 9,46:g,z62:-	II	9,46	D2	9,46	g,z62	-
							II 9,46:m,t:e,n,x	II 9,46:m,t:e,n,x	II	9,46	D2	9,46	m,t	e,n,x
							II 9,46:z:1,5	II 9,46:z:1,5	II	9,46	D2	9,46	z	1,5
						Haarlem	II 9,46:z:e,n,x	II 9,46:z:e,n,x	II	9,46	D2	9,46	z	e,n,x
							II 9,46:z10:z39	II 9,46:z10:z39	II	9,46	D2	9,46	z10	z39
							II 9,46:z10:z6	II 9,46:z10:z6	II	9,46	D2	9,46	z10	z6
							II 9,46:z39:1,7	II 9,46:z39:1,7	II	9,46	D2	9,46	z39	1,7
						Maarssen	II 9,46:z4,z24:z39:z42	II 9,46:z4,z24:z39:z42	II	9,46	D2	9,46	z4,z24	z39	z42
							IIIa [1],13,23:g,z51:-	IIIa [1],13,23:g,z51:-	IIIa	13	G	[1],13,23	g,z51	-
							IIIa [1],13,23:z4,z24:-	IIIa [1],13,23:z4,z24:-	IIIa	13	G	[1],13,23	z4,z24	-
							IIIa 11:z4,z23:-	IIIa 11:z4,z23:-	IIIa	11	F	11	z4,z23	-
							IIIa 13,22:z4,z23:-	IIIa 13,22:z4,z23:-	IIIa	13	G	13,22	z4,z23	-
							IIIa 13,23:z4,z23,[z32]:-	IIIa 13,23:z4,z23,[z32]:-	IIIa	13	G	13,23	z4,z23,[z32]	-
							IIIa 17:z29:-	IIIa 17:z29:-	IIIa	17	J	17	z29	-
							IIIa 17:z36:-	IIIa 17:z36:-	IIIa	17	J	17	z36	-
							IIIa 17:z4,z23,z32:-	IIIa 17:z4,z23,z32:-	IIIa	17	J	17	z4,z23,z32	-
							IIIa 17:z4,z23:-	IIIa 17:z4,z23:-	IIIa	17	J	17	z4,z23	-
							IIIa 17:z4,z24:-	IIIa 17:z4,z24:-	IIIa	17	J	17	z4,z24	-
							IIIa 17:z4,z32:-	IIIa 17:z4,z32:-	IIIa	17	J	17	z4,z32	-
							IIIa 18:g,z51:-	IIIa 18:g,z51:-	IIIa	18	K	18	g,z51	-
							IIIa 18:z4,z23:-	IIIa 18:z4,z23:-	IIIa	18	K	18	z4,z23	[1,5]
						Shomron	IIIa 18:z4,z32:-	IIIa 18:z4,z32:-	IIIa	18	K	18	z4,z32	-
							IIIa 21:g,z51:-	IIIa 21:g,z51:-	IIIa	21	L	21	g,z51	-
							IIIa 21:z29:-	IIIa 21:z29:-	IIIa	21	L	21	z29	-
							IIIa 21:z4,z23:-	IIIa 21:z4,z23:-	IIIa	21	L	21	z4,z23	-
							IIIa 21:z4,z24:-	IIIa 21:z4,z24:-	IIIa	21	L	21	z4,z24	-
							IIIa 35:g,z51:-	IIIa 35:g,z51:-	IIIa	35	O	35	g,z51	-
							IIIa 35:z29:-	IIIa 35:z29:-	IIIa	35	O	35	z29	-
							IIIa 35:z36:-	IIIa 35:z36:-	IIIa	35	O	35	z36	-
							IIIa 35:z4,z23:-	IIIa 35:z4,z23:-	IIIa	35	O	35	z4,z23	-
							IIIa 35:z4,z24:-	IIIa 35:z4,z24:-	IIIa	35	O	35	z4,z24	-
							IIIa 35:z4,z32:-	IIIa 35:z4,z32:-	IIIa	35	O	35	z4,z32	-
							IIIa 38:g,z51:-	IIIa 38:g,z51:-	IIIa	38	P	38	g,z51	-
							IIIa 38:z4,z23:-	IIIa 38:z4,z23:-	IIIa	38	P	38	z4,z23	-
						Maartensdijk	IIIa 40:g,z51:-	IIIa 40:g,z51:-	IIIa	40	R	40	g,z51	-
							IIIa 40:z29:-	IIIa 40:z29:-	IIIa	40	R	40	z29	-
							IIIa 40:z36:-	IIIa 40:z36:-	IIIa	40	R	40	z36	-
							IIIa 40:z4,z23:-	IIIa 40:z4,z23:-	IIIa	40	R	40	z4,z23	-
							IIIa 40:z4,z24:-	IIIa 40:z4,z24:-	IIIa	40	R	40	z4,z24	-
							IIIa 40:z4,z32:-	IIIa 40:z4,z32:-	IIIa	40	R	40	z4,z32	-
							IIIa 41:g,z51:-	IIIa 41:g,z51:-	IIIa	41	S	41	g,z51	-
							IIIa 41:z29:-	IIIa 41:z29:-	IIIa	41	S	41	z29	-
							IIIa 41:z36:-	IIIa 41:z36:-	IIIa	41	S	41	z36	-
							IIIa 41:z4,z23,z32:-	IIIa 41:z4,z23,z32:-	IIIa	41	S	41	z4,z23,z32	-
							IIIa 41:z4,z23:-	IIIa 41:z4,z23:-	IIIa	41	S	41	z4,z23	-
							IIIa 41:z4,z24:-	IIIa 41:z4,z24:-	IIIa	41	S	41	z4,z24	-
							IIIa 41:z4,z32:-	IIIa 41:z4,z32:-	IIIa	41	S	41	z4,z32	-
							IIIa 42:g,z51:-	IIIa 42:g,z51:-	IIIa	42	T	42	g,z51	-
							IIIa 42:r:-	IIIa 42:r:-	IIIa	42	T	42	r	-	[R:z50]
							IIIa 42:z4,z23:-	IIIa 42:z4,z23:-	IIIa	42	T	42	z4,z23	-
							IIIa 42:z4,z24:-	IIIa 42:z4,z24:-	IIIa	42	T	42	z4,z24	-
							IIIa 43:g,z51:-	IIIa 43:g,z51:-	IIIa	43	U	43	g,z51	-
							IIIa 43:z29:-	IIIa 43:z29:-	IIIa	43	U	43	z29	-
							IIIa 43:z36:-	IIIa 43:z36:-	IIIa	43	U	43	z36	-
							IIIa 43:z4,z23:-	IIIa 43:z4,z23:-	IIIa	43	U	43	z4,z23	-
							IIIa 43:z4,z24:-	IIIa 43:z4,z24:-	IIIa	43	U	43	z4,z24	-
							IIIa 44:z4,z23,z32:-	IIIa 44:z4,z23,z32:-	IIIa	44	V	44	z4,z23,z32	-
							IIIa 44:z4,z23:-	IIIa 44:z4,z23:-	IIIa	44	V	44	z4,z23	-
							IIIa 44:z4,z24:-	IIIa 44:z4,z24:-	IIIa	44	V	44	z4,z24	-
							IIIa 44:z4,z32:-	IIIa 44:z4,z32:-	IIIa	44	V	44	z4,z32	-
							IIIa 45:g,z51:-	IIIa 45:g,z51:-	IIIa	45	W	45	g,z51	-
							IIIa 45:z29:-	IIIa 45:z29:-	IIIa	45	W	45	z29	-
							IIIa 45:z4,z23:-	IIIa 45:z4,z23:-	IIIa	45	W	45	z4,z23	-
							IIIa 45:z4,z24:-	IIIa 45:z4,z24:-	IIIa	45	W	45	z4,z24	-
							IIIa 45:z4,z32:-	IIIa 45:z4,z32:-	IIIa	45	W	45	z4,z32	-
							IIIa 47:g,z51:-	IIIa 47:g,z51:-	IIIa	47	X	47	g,z51	-
							IIIa 47:z29:-	IIIa 47:z29:-	IIIa	47	X	47	z29	-
							IIIa 47:z4,z23:-	IIIa 47:z4,z23:-	IIIa	47	X	47	z4,z23	-
							IIIa 48:g,z51:-	IIIa 48:g,z51:-	IIIa	48	Y	48	g,z51	-
							IIIa 48:z36:-	IIIa 48:z36:-	IIIa	48	Y	48	z36	-
							IIIa 48:z4,z23,z32:-	IIIa 48:z4,z23,z32:-	IIIa	48	Y	48	z4,z23,z32	-
							IIIa 48:z4,z23:-	IIIa 48:z4,z23:-	IIIa	48	Y	48	z4,z23	-
							IIIa 48:z4,z24:-	IIIa 48:z4,z24:-	IIIa	48	Y	48	z4,z24	-
							IIIa 48:z4,z32:-	IIIa 48:z4,z32:-	IIIa	48	Y	48	z4,z32	-
							IIIa 50:z29:-	IIIa 50:z29:-	IIIa	50	Z	50	z29	-
							IIIa 50:z36:-	IIIa 50:z36:-	IIIa	50	Z	50	z36	-
							IIIa 50:z4,z23,z32:-	IIIa 50:z4,z23,z32:-	IIIa	50	Z	50	z4,z23,z32	-
							IIIa 50:z4,z23:-	IIIa 50:z4,z23:-	IIIa	50	Z	50	z4,z23	-
							IIIa 50:z4,z24:-	IIIa 50:z4,z24:-	IIIa	50	Z	50	z4,z24	-
							IIIa 50:z4,z32:-	IIIa 50:z4,z32:-	IIIa	50	Z	50	z4,z32	-
							IIIa 51:g,z51:-	IIIa 51:g,z51:-	IIIa	51		51	g,z51	-
							IIIa 51:z4,z23:-	IIIa 51:z4,z23:-	IIIa	51		51	z4,z23	-
							IIIa 51:z4,z24:-	IIIa 51:z4,z24:-	IIIa	51		51	z4,z24	-
							IIIa 51:z4,z32:-	IIIa 51:z4,z32:-	IIIa	51		51	z4,z32	-
							IIIa 53:g,z51:-	IIIa 53:g,z51:-	IIIa	53		53	g,z51	-
							IIIa 53:z29:-	IIIa 53:z29:-	IIIa	53		53	z29	-
							IIIa 53:z4,z23,z32:-	IIIa 53:z4,z23,z32:-	IIIa	53		53	z4,z23,z32	-
							IIIa 53:z4,z23:-	IIIa 53:z4,z23:-	IIIa	53		53	z4,z23	-
							IIIa 53:z4,z24:-	IIIa 53:z4,z24:-	IIIa	53		53	z4,z24	-
							IIIa 56:z29:-	IIIa 56:z29:-	IIIa	56		56	z29	-
							IIIa 56:z4,z23,z32:-	IIIa 56:z4,z23,z32:-	IIIa	56		56	z4,z23,z32	-
							IIIa 56:z4,z23:-	IIIa 56:z4,z23:-	IIIa	56		56	z4,z23	-
							IIIa 59:z29:-	IIIa 59:z29:-	IIIa	59		59	z29	-
							IIIa 59:z36:-	IIIa 59:z36:-	IIIa	59		59	z36	-
							IIIa 59:z4,z23:-	IIIa 59:z4,z23:-	IIIa	59		59	z4,z23	-
							IIIa 62:g,z51:-	IIIa 62:g,z51:-	IIIa	62		62	g,z51	-
							IIIa 62:z29:-	IIIa 62:z29:-	IIIa	62		62	z29	-
							IIIa 62:z36:-	IIIa 62:z36:-	IIIa	62		62	z36	-
							IIIa 62:z4,z23:-	IIIa 62:z4,z23:-	IIIa	62		62	z4,z23	-
							IIIa 62:z4,z32:-	IIIa 62:z4,z32:-	IIIa	62		62	z4,z32	-
							IIIa 63:g,z51:-	IIIa 63:g,z51:-	IIIa	63		63	g,z51	-
							IIIa 63:z36:-	IIIa 63:z36:-	IIIa	63		63	z36	-
							IIIa 63:z4,z23:-	IIIa 63:z4,z23:-	IIIa	63		63	z4,z23	-
							IIIa 63:z4,z32:-	IIIa 63:z4,z32:-	IIIa	63		63	z4,z32	-
							IIIb (6),14:b:e,n,x	IIIb (6),14:b:e,n,x	IIIb	6,14	H	(6),14	b	e,n,x
							IIIb (6),14:k:z	IIIb (6),14:k:z	IIIb	6,14	H	(6),14	k	z
							IIIb (6),14:k:z53	IIIb (6),14:k:z53	IIIb	6,14	H	(6),14	k	z53
							IIIb (6),14:l,v:z	IIIb (6),14:l,v:z	IIIb	6,14	H	(6),14	l,v	z
							IIIb (6),14:l,v:z35	IIIb (6),14:l,v:z35	IIIb	6,14	H	(6),14	l,v	z35
							IIIb (6),14:l,v:z53	IIIb (6),14:l,v:z53	IIIb	6,14	H	(6),14	l,v	z53
							IIIb (6),14:r:z	IIIb (6),14:r:z	IIIb	6,14	H	(6),14	r	z
							IIIb (6),14:z10:e,n,x,z15	IIIb (6),14:z10:e,n,x,z15	IIIb	6,14	H	(6),14	z10	e,n,x,z15
							IIIb (6),14:z10:z	IIIb (6),14:z10:z	IIIb	6,14	H	(6),14	z10	z	[R:z56]
							IIIb (6),14:z10:z53	IIIb (6),14:z10:z53	IIIb	6,14	H	(6),14	z10	z53
							IIIb [1],44:g,t:1,5:z42	IIIb [1],44:g,t:1,5:z42	IIIb	44	V	[1],44	g,t	1,5	z42
							IIIb 1,6,14,25:z52:z35	IIIb 1,6,14,25:z52:z35	IIIb	6,14	H	1,6,14,25	z52	z35
							IIIb 11:k:z53	IIIb 11:k:z53	IIIb	11	F	11	k	z53
							IIIb 11:l,v:z	IIIb 11:l,v:z	IIIb	11	F	11	l,v	z	[R:z56]
							IIIb 11:l,v:z53	IIIb 11:l,v:z53	IIIb	11	F	11	l,v	z53
							IIIb 13,22:g,m,s:z	IIIb 13,22:g,m,s:z	IIIb	13	G	13,22	g,m,s	z
							IIIb 13,22:l,v:1,5,7	IIIb 13,22:l,v:1,5,7	IIIb	13	G	13,22	l,v	1,5,7
							IIIb 13,23:z:1,5	IIIb 13,23:z:1,5	IIIb	13	G	13,23	z	1,5
							IIIb 16:(k):e,n,x,z15	IIIb 16:(k):e,n,x,z15	IIIb	16	I	16	(k)	e,n,x,z15
							IIIb 16:(k):z35	IIIb 16:(k):z35	IIIb	16	I	16	(k)	z35
							IIIb 16:i:z35	IIIb 16:i:z35	IIIb	16	I	16	i	z35
							IIIb 16:k:z	IIIb 16:k:z	IIIb	16	I	16	k	z
							IIIb 16:k:z53	IIIb 16:k:z53	IIIb	16	I	16	k	z53
							IIIb 16:l,v:1,5,7	IIIb 16:l,v:1,5,7	IIIb	16	I	16	l,v	1,5,7
							IIIb 16:l,v:z	IIIb 16:l,v:z	IIIb	16	I	16	l,v	z	[z61]
							IIIb 16:l,v:z35	IIIb 16:l,v:z35	IIIb	16	I	16	l,v	z35
							IIIb 16:l,v:z53	IIIb 16:l,v:z53	IIIb	16	I	16	l,v	z53
							IIIb 16:z10:1,5,7	IIIb 16:z10:1,5,7	IIIb	16	I	16	z10	1,5,7
							IIIb 16:z10:e,n,x,z15	IIIb 16:z10:e,n,x,z15	IIIb	16	I	16	z10	e,n,x,z15
							IIIb 16:z52:z35	IIIb 16:z52:z35	IIIb	16	I	16	z52	z35
							IIIb 17:i:z35	IIIb 17:i:z35	IIIb	17	J	17	i	z35
							IIIb 17:k:z	IIIb 17:k:z	IIIb	17	J	17	k	z
							IIIb 17:l,v:e,n,x,z15	IIIb 17:l,v:e,n,x,z15	IIIb	17	J	17	l,v	e,n,x,z15
							IIIb 17:l,v:z35	IIIb 17:l,v:z35	IIIb	17	J	17	l,v	z35
							IIIb 17:r:z	IIIb 17:r:z	IIIb	17	J	17	r	z
							IIIb 17:z10:e,n,x,z15	IIIb 17:z10:e,n,x,z15	IIIb	17	J	17	z10	e,n,x,z15	[R:z56]
							IIIb 17:z10:z	IIIb 17:z10:z	IIIb	17	J	17	z10	z
							IIIb 18:(k):z53	IIIb 18:(k):z53	IIIb	18	K	18	(k)	z53
							IIIb 18:(k):z54	IIIb 18:(k):z54	IIIb	18	K	18	(k)	z54
							IIIb 18:l,v:e,n,x,z15	IIIb 18:l,v:e,n,x,z15	IIIb	18	K	18	l,v	e,n,x,z15
							IIIb 18:l,v:z	IIIb 18:l,v:z	IIIb	18	K	18	l,v	z
							IIIb 18:l,v:z53	IIIb 18:l,v:z53	IIIb	18	K	18	l,v	z53
							IIIb 18:r:z	IIIb 18:r:z	IIIb	18	K	18	r	z
							IIIb 18:z10:e,n,x,z15	IIIb 18:z10:e,n,x,z15	IIIb	18	K	18	z10	e,n,x,z15
							IIIb 21:c:e,n,x,z15	IIIb 21:c:e,n,x,z15	IIIb	21	L	21	c	e,n,x,z15
							IIIb 21:i:1,5,7	IIIb 21:i:1,5,7	IIIb	21	L	21	i	1,5,7
							IIIb 21:i:e,n,x,z15	IIIb 21:i:e,n,x,z15	IIIb	21	L	21	i	e,n,x,z15
							IIIb 21:k:e,n,x,z15	IIIb 21:k:e,n,x,z15	IIIb	21	L	21	k	e,n,x,z15
							IIIb 21:k:z	IIIb 21:k:z	IIIb	21	L	21	k	z
							IIIb 21:l,v:z	IIIb 21:l,v:z	IIIb	21	L	21	l,v	z
							IIIb 21:l,v:z57	IIIb 21:l,v:z57	IIIb	21	L	21	l,v	z57
							IIIb 21:r:z	IIIb 21:r:z	IIIb	21	L	21	r	z
							IIIb 21:z10:e,n,x,z15	IIIb 21:z10:e,n,x,z15	IIIb	21	L	21	z10	e,n,x,z15
							IIIb 21:z10:z	IIIb 21:z10:z	IIIb	21	L	21	z10	z
							IIIb 21:z10:z53	IIIb 21:z10:z53	IIIb	21	L	21	z10	z53
							IIIb 21:z65:e,n,x,z15	IIIb 21:z65:e,n,x,z15	IIIb	21	L	21	z65	e,n,x,z15
							IIIb 28:k:1,7	IIIb 28:k:1,7	IIIb	28	M	28	k	1,7
							IIIb 28:z10:z	IIIb 28:z10:z	IIIb	28	M	28	z10	z
							IIIb 35:(k):z35	IIIb 35:(k):z35	IIIb	35	O	35	(k)	z35
							IIIb 35:i:e,n,x,z15	IIIb 35:i:e,n,x,z15	IIIb	35	O	35	i	e,n,x,z15
							IIIb 35:i:z	IIIb 35:i:z	IIIb	35	O	35	i	z
							IIIb 35:i:z35	IIIb 35:i:z35	IIIb	35	O	35	i	z35
							IIIb 35:i:z53	IIIb 35:i:z53	IIIb	35	O	35	i	z53
							IIIb 35:k:e,n,x,z15	IIIb 35:k:e,n,x,z15	IIIb	35	O	35	k	e,n,x,z15
							IIIb 35:k:z	IIIb 35:k:z	IIIb	35	O	35	k	z
							IIIb 35:k:z53	IIIb 35:k:z53	IIIb	35	O	35	k	z53	[R:z50]
							IIIb 35:l,v:1,5,7	IIIb 35:l,v:1,5,7	IIIb	35	O	35	l,v	1,5,7
							IIIb 35:l,v:e,n,x,z15	IIIb 35:l,v:e,n,x,z15	IIIb	35	O	35	l,v	e,n,x,z15	[R:z50]
							IIIb 35:l,v:z35	IIIb 35:l,v:z35	IIIb	35	O	35	l,v	z35	[z67]
							IIIb 35:r:e,n,x,z15	IIIb 35:r:e,n,x,z15	IIIb	35	O	35	r	e,n,x,z15
							IIIb 35:r:z	IIIb 35:r:z	IIIb	35	O	35	r	z
							IIIb 35:r:z35	IIIb 35:r:z35	IIIb	35	O	35	r	z35
							IIIb 35:r:z61	IIIb 35:r:z61	IIIb	35	O	35	r	z61
							IIIb 35:z10:z35	IIIb 35:z10:z35	IIIb	35	O	35	z10	z35
							IIIb 35:z52:1,5,7	IIIb 35:z52:1,5,7	IIIb	35	O	35	z52	1,5,7
							IIIb 35:z52:e,n,x,z15	IIIb 35:z52:e,n,x,z15	IIIb	35	O	35	z52	e,n,x,z15
							IIIb 35:z52:z	IIIb 35:z52:z	IIIb	35	O	35	z52	z
							IIIb 35:z52:z35	IIIb 35:z52:z35	IIIb	35	O	35	z52	z35
							IIIb 38:(k):-	IIIb 38:(k):-	IIIb	38	P	38	(k)	-
							IIIb 38:(k):1,5,7	IIIb 38:(k):1,5,7	IIIb	38	P	38	(k)	1,5,7
							IIIb 38:(k):z35	IIIb 38:(k):z35	IIIb	38	P	38	(k)	z35	[R:z56]
							IIIb 38:(k):z55	IIIb 38:(k):z55	IIIb	38	P	38	(k)	z55
							IIIb 38:i:z	IIIb 38:i:z	IIIb	38	P	38	i	z
							IIIb 38:i:z53	IIIb 38:i:z53	IIIb	38	P	38	i	z53
							IIIb 38:k:e,n,x,z15	IIIb 38:k:e,n,x,z15	IIIb	38	P	38	k	e,n,x,z15
							IIIb 38:k:z	IIIb 38:k:z	IIIb	38	P	38	k	z
							IIIb 38:k:z53	IIIb 38:k:z53	IIIb	38	P	38	k	z53
							IIIb 38:l,v:z	IIIb 38:l,v:z	IIIb	38	P	38	l,v	z
							IIIb 38:l,v:z35	IIIb 38:l,v:z35	IIIb	38	P	38	l,v	z35
							IIIb 38:l,v:z53	IIIb 38:l,v:z53	IIIb	38	P	38	l,v	z53	[z54]
							IIIb 38:r:1,5,7	IIIb 38:r:1,5,7	IIIb	38	P	38	r	1,5,7
							IIIb 38:r:e,n,x,z15	IIIb 38:r:e,n,x,z15	IIIb	38	P	38	r	e,n,x,z15
							IIIb 38:r:z	IIIb 38:r:z	IIIb	38	P	38	r	z	[z57]
							IIIb 38:r:z35	IIIb 38:r:z35	IIIb	38	P	38	r	z35
							IIIb 38:z10:z	IIIb 38:z10:z	IIIb	38	P	38	z10	z
							IIIb 38:z10:z53	IIIb 38:z10:z53	IIIb	38	P	38	z10	z53
							IIIb 38:z52:z35	IIIb 38:z52:z35	IIIb	38	P	38	z52	z35
							IIIb 38:z52:z53	IIIb 38:z52:z53	IIIb	38	P	38	z52	z53
							IIIb 38:z53:-	IIIb 38:z53:-	IIIb	38	P	38	z53	-	[R:z47];[R:z50];[R:z76]
							IIIb 38:z61:[z53]	IIIb 38:z61:[z53]	IIIb	38	P	38	z61	[z53]
							IIIb 40:g,z51:e,n,x,z15	IIIb 40:g,z51:e,n,x,z15	IIIb	40	R	40	g,z51	e,n,x,z15
							IIIb 40:i:1,5,7	IIIb 40:i:1,5,7	IIIb	40	R	40	i	1,5,7
							IIIb 40:k:z:z57	IIIb 40:k:z:z57	IIIb	40	R	40	k	z	z57
							IIIb 40:k:z53	IIIb 40:k:z53	IIIb	40	R	40	k	z53
							IIIb 40:l,v:z	IIIb 40:l,v:z	IIIb	40	R	40	l,v	z
							IIIb 40:l,v:z53	IIIb 40:l,v:z53	IIIb	40	R	40	l,v	z53
							IIIb 40:r:z53	IIIb 40:r:z53	IIIb	40	R	40	r	z53
							IIIb 40:z10:z35	IIIb 40:z10:z35	IIIb	40	R	40	z10	z35
							IIIb 40:z39:1,6	IIIb 40:z39:1,6	IIIb	40	R	40	z39	1,6
							IIIb 41:(k):z35	IIIb 41:(k):z35	IIIb	41	S	41	(k)	z35
							IIIb 41:c:e,n,x,z15	IIIb 41:c:e,n,x,z15	IIIb	41	S	41	c	e,n,x,z15
							IIIb 42:(k):z35	IIIb 42:(k):z35	IIIb	42	T	42	(k)	z35
							IIIb 42:k:e,n,x,z15	IIIb 42:k:e,n,x,z15	IIIb	42	T	42	k	e,n,x,z15
							IIIb 42:k:z	IIIb 42:k:z	IIIb	42	T	42	k	z
							IIIb 42:l,v:1,5,7	IIIb 42:l,v:1,5,7	IIIb	42	T	42	l,v	1,5,7	[R:z76]
							IIIb 42:l,v:e,n,x,z15	IIIb 42:l,v:e,n,x,z15	IIIb	42	T	42	l,v	e,n,x,z15
							IIIb 42:l,v:z	IIIb 42:l,v:z	IIIb	42	T	42	l,v	z
							IIIb 42:l,v:z53	IIIb 42:l,v:z53	IIIb	42	T	42	l,v	z53
							IIIb 42:r:z	IIIb 42:r:z	IIIb	42	T	42	r	z
							IIIb 42:r:z53	IIIb 42:r:z53	IIIb	42	T	42	r	z53
							IIIb 42:z10:e,n,x,z15	IIIb 42:z10:e,n,x,z15	IIIb	42	T	42	z10	e,n,x,z15	[z60]
							IIIb 42:z10:z	IIIb 42:z10:z	IIIb	42	T	42	z10	z
							IIIb 42:z10:z35	IIIb 42:z10:z35	IIIb	42	T	42	z10	z35
							IIIb 42:z10:z67	IIIb 42:z10:z67	IIIb	42	T	42	z10	z67
							IIIb 42:z52:z	IIIb 42:z52:z	IIIb	42	T	42	z52	z
							IIIb 42:z57:1,5	IIIb 42:z57:1,5	IIIb	42	T	42	z57	1,5
							IIIb 43:k:z	IIIb 43:k:z	IIIb	43	U	43	k	z
							IIIb 43:l,v:z53	IIIb 43:l,v:z53	IIIb	43	U	43	l,v	z53	[R:z56]
							IIIb 43:r:e,n,x,z15	IIIb 43:r:e,n,x,z15	IIIb	43	U	43	r	e,n,x,z15
							IIIb 43:r:z	IIIb 43:r:z	IIIb	43	U	43	r	z
							IIIb 43:r:z53	IIIb 43:r:z53	IIIb	43	U	43	r	z53
							IIIb 43:z52:z53	IIIb 43:z52:z53	IIIb	43	U	43	z52	z53
							IIIb 47:c:1,5,7	IIIb 47:c:1,5,7	IIIb	47	X	47	c	1,5,7
							IIIb 47:c:e,n,x,z15	IIIb 47:c:e,n,x,z15	IIIb	47	X	47	c	e,n,x,z15	[z57]
							IIIb 47:c:z	IIIb 47:c:z	IIIb	47	X	47	c	z
							IIIb 47:c:z35	IIIb 47:c:z35	IIIb	47	X	47	c	z35
							IIIb 47:i:e,n,x,z15	IIIb 47:i:e,n,x,z15	IIIb	47	X	47	i	e,n,x,z15	[R:z50]
							IIIb 47:i:z	IIIb 47:i:z	IIIb	47	X	47	i	z
							IIIb 47:i:z35	IIIb 47:i:z35	IIIb	47	X	47	i	z35
							IIIb 47:i:z53	IIIb 47:i:z53	IIIb	47	X	47	i	z53	[z57]
							IIIb 47:k:1,5,7	IIIb 47:k:1,5,7	IIIb	47	X	47	k	1,5,7
							IIIb 47:k:e,n,x,z15	IIIb 47:k:e,n,x,z15	IIIb	47	X	47	k	e,n,x,z15
							IIIb 47:k:z	IIIb 47:k:z	IIIb	47	X	47	k	z
							IIIb 47:k:z35	IIIb 47:k:z35	IIIb	47	X	47	k	z35
							IIIb 47:k:z53	IIIb 47:k:z53	IIIb	47	X	47	k	z53	[R:z84]
							IIIb 47:l,v:1,[5],7	IIIb 47:l,v:1,[5],7	IIIb	47	X	47	l,v	1,[5],7	[R:z50]
							IIIb 47:l,v:e,n,x,z15	IIIb 47:l,v:e,n,x,z15	IIIb	47	X	47	l,v	e,n,x,z15
							IIIb 47:l,v:z	IIIb 47:l,v:z	IIIb	47	X	47	l,v	z
							IIIb 47:l,v:z35	IIIb 47:l,v:z35	IIIb	47	X	47	l,v	z35
							IIIb 47:l,v:z53	IIIb 47:l,v:z53	IIIb	47	X	47	l,v	z53
							IIIb 47:l,v:z57	IIIb 47:l,v:z57	IIIb	47	X	47	l,v	z57
							IIIb 47:r,[i]:z35	IIIb 47:r,[i]:z35	IIIb	47	X	47	r,[i]	z35
							IIIb 47:r:1,5,7	IIIb 47:r:1,5,7	IIIb	47	X	47	r	1,5,7
							IIIb 47:r:e,n,x,z15	IIIb 47:r:e,n,x,z15	IIIb	47	X	47	r	e,n,x,z15
							IIIb 47:r:z	IIIb 47:r:z	IIIb	47	X	47	r	z
							IIIb 47:r:z53	IIIb 47:r:z53	IIIb	47	X	47	r	z53	[z60];[R:z70];[R:z72];[R:z74];[R:z77]
							IIIb 47:z10:1,5,7	IIIb 47:z10:1,5,7	IIIb	47	X	47	z10	1,5,7
							IIIb 47:z10:z	IIIb 47:z10:z	IIIb	47	X	47	z10	z
							IIIb 47:z10:z35	IIIb 47:z10:z35	IIIb	47	X	47	z10	z35
							IIIb 47:z52:1,5,7	IIIb 47:z52:1,5,7	IIIb	47	X	47	z52	1,5,7
							IIIb 47:z52:e,n,x,z15	IIIb 47:z52:e,n,x,z15	IIIb	47	X	47	z52	e,n,x,z15
							IIIb 47:z52:z	IIIb 47:z52:z	IIIb	47	X	47	z52	z
							IIIb 47:z52:z35	IIIb 47:z52:z35	IIIb	47	X	47	z52	z35
							IIIb 48:c:z	IIIb 48:c:z	IIIb	48	Y	48	c	z
						Sydney	IIIb 48:i:z	IIIb 48:i:z	IIIb	48	Y	48	i	z	[R:z72]
							IIIb 48:i:z35	IIIb 48:i:z35	IIIb	48	Y	48	i	z35	[z57]
							IIIb 48:i:z53	IIIb 48:i:z53	IIIb	48	Y	48	i	z53
							IIIb 48:i:z61	IIIb 48:i:z61	IIIb	48	Y	48	i	z61
							IIIb 48:k:1,5,(7)	IIIb 48:k:1,5,(7)	IIIb	48	Y	48	k	1,5,(7)
							IIIb 48:k:e,n,x,z15	IIIb 48:k:e,n,x,z15	IIIb	48	Y	48	k	e,n,x,z15
							IIIb 48:k:z	IIIb 48:k:z	IIIb	48	Y	48	k	z
							IIIb 48:k:z35	IIIb 48:k:z35	IIIb	48	Y	48	k	z35	[R:z75]
							IIIb 48:k:z53	IIIb 48:k:z53	IIIb	48	Y	48	k	z53
							IIIb 48:l,v:1,5,(7)	IIIb 48:l,v:1,5,(7)	IIIb	48	Y	48	l,v	1,5,(7)	[R:z47];[R:z50];[R:z89]
							IIIb 48:l,v:z	IIIb 48:l,v:z	IIIb	48	Y	48	l,v	z
							IIIb 48:r:e,n,x,z15	IIIb 48:r:e,n,x,z15	IIIb	48	Y	48	r	e,n,x,z15
							IIIb 48:r:z	IIIb 48:r:z	IIIb	48	Y	48	r	z
							IIIb 48:z:1,5,7	IIIb 48:z:1,5,7	IIIb	48	Y	48	z	1,5,7
							IIIb 48:z10:e,n,x,z15	IIIb 48:z10:e,n,x,z15	IIIb	48	Y	48	z10	e,n,x,z15
							IIIb 48:z10:z	IIIb 48:z10:z	IIIb	48	Y	48	z10	z
							IIIb 48:z35:z52	IIIb 48:z35:z52	IIIb	48	Y	48	z35	z52
							IIIb 48:z52:e,n,x,z15	IIIb 48:z52:e,n,x,z15	IIIb	48	Y	48	z52	e,n,x,z15
							IIIb 48:z52:z	IIIb 48:z52:z	IIIb	48	Y	48	z52	z
							IIIb 50:i:1,5,7	IIIb 50:i:1,5,7	IIIb	50	Z	50	i	1,5,7
							IIIb 50:i:e,n,x,z15	IIIb 50:i:e,n,x,z15	IIIb	50	Z	50	i	e,n,x,z15
							IIIb 50:i:z	IIIb 50:i:z	IIIb	50	Z	50	i	z
							IIIb 50:k:1,5,7	IIIb 50:k:1,5,7	IIIb	50	Z	50	k	1,5,7
							IIIb 50:k:e,n,x,z15	IIIb 50:k:e,n,x,z15	IIIb	50	Z	50	k	e,n,x,z15
							IIIb 50:k:z	IIIb 50:k:z	IIIb	50	Z	50	k	z	[z57];[z68];[R:z50];[R:z86]
							IIIb 50:k:z35	IIIb 50:k:z35	IIIb	50	Z	50	k	z35
							IIIb 50:k:z53	IIIb 50:k:z53	IIIb	50	Z	50	k	z53
							IIIb 50:l,v:e,n,x,z15	IIIb 50:l,v:e,n,x,z15	IIIb	50	Z	50	l,v	e,n,x,z15
							IIIb 50:l,v:z	IIIb 50:l,v:z	IIIb	50	Z	50	l,v	z
							IIIb 50:l,v:z35	IIIb 50:l,v:z35	IIIb	50	Z	50	l,v	z35
							IIIb 50:l,v:z57	IIIb 50:l,v:z57	IIIb	50	Z	50	l,v	z57
							IIIb 50:r:1,5,(7)	IIIb 50:r:1,5,(7)	IIIb	50	Z	50	r	1,5,(7)
							IIIb 50:r:e,n,x,z15	IIIb 50:r:e,n,x,z15	IIIb	50	Z	50	r	e,n,x,z15
							IIIb 50:r:z	IIIb 50:r:z	IIIb	50	Z	50	r	z	[z67]
							IIIb 50:r:z35	IIIb 50:r:z35	IIIb	50	Z	50	r	z35	[R:z58]
							IIIb 50:r:z53	IIIb 50:r:z53	IIIb	50	Z	50	r	z53
							IIIb 50:z:z52	IIIb 50:z:z52	IIIb	50	Z	50	z	z52
							IIIb 50:z10:z	IIIb 50:z10:z	IIIb	50	Z	50	z10	z	[R:z56]
							IIIb 50:z10:z53	IIIb 50:z10:z53	IIIb	50	Z	50	z10	z53
							IIIb 50:z52:1,5,7	IIIb 50:z52:1,5,7	IIIb	50	Z	50	z52	1,5,7
							IIIb 50:z52:z35	IIIb 50:z52:z35	IIIb	50	Z	50	z52	z35
							IIIb 50:z52:z53	IIIb 50:z52:z53	IIIb	50	Z	50	z52	z53
							IIIb 51:k:z35	IIIb 51:k:z35	IIIb	51		51	k	z35
							IIIb 51:l,v:z	IIIb 51:l,v:z	IIIb	51		51	l,v	z
							IIIb 52:k:z35	IIIb 52:k:z35	IIIb	52		52	k	z35
							IIIb 52:k:z53	IIIb 52:k:z53	IIIb	52		52	k	z53
							IIIb 52:l,v:z53	IIIb 52:l,v:z53	IIIb	52		52	l,v	z53
							IIIb 52:z:z52	IIIb 52:z:z52	IIIb	52		52	z	z52
							IIIb 53:(k):z35	IIIb 53:(k):z35	IIIb	53		53	(k)	z35
							IIIb 53:i:z	IIIb 53:i:z	IIIb	53		53	i	z
							IIIb 53:k:e,n,x,z15	IIIb 53:k:e,n,x,z15	IIIb	53		53	k	e,n,x,z15
							IIIb 53:k:z	IIIb 53:k:z	IIIb	53		53	k	z
							IIIb 53:k:z53	IIIb 53:k:z53	IIIb	53		53	k	z53
							IIIb 53:l,v:e,n,x,z15	IIIb 53:l,v:e,n,x,z15	IIIb	53		53	l,v	e,n,x,z15
							IIIb 53:l,v:z	IIIb 53:l,v:z	IIIb	53		53	l,v	z
							IIIb 53:l,v:z35	IIIb 53:l,v:z35	IIIb	53		53	l,v	z35
							IIIb 53:r:z	IIIb 53:r:z	IIIb	53		53	r	z
							IIIb 53:r:z35	IIIb 53:r:z35	IIIb	53		53	r	z35
							IIIb 53:r:z68	IIIb 53:r:z68	IIIb	53		53	r	z68
							IIIb 53:z:1,5,(7)	IIIb 53:z:1,5,(7)	IIIb	53		53	z	1,5,(7)
							IIIb 53:z10:z	IIIb 53:z10:z	IIIb	53		53	z10	z
							IIIb 53:z10:z35	IIIb 53:z10:z35	IIIb	53		53	z10	z35
							IIIb 53:z52:z35	IIIb 53:z52:z35	IIIb	53		53	z52	z35
							IIIb 53:z52:z53	IIIb 53:z52:z53	IIIb	53		53	z52	z53
							IIIb 57:c:e,n,x,z15	IIIb 57:c:e,n,x,z15	IIIb	57		57	c	e,n,x,z15
							IIIb 57:c:z	IIIb 57:c:z	IIIb	57		57	c	z	[z60];[R:z70]
							IIIb 57:i:e,n,x,z15	IIIb 57:i:e,n,x,z15	IIIb	57		57	i	e,n,x,z15
							IIIb 57:i:z	IIIb 57:i:z	IIIb	57		57	i	z
							IIIb 57:k:e,n,x,z15	IIIb 57:k:e,n,x,z15	IIIb	57		57	k	e,n,x,z15
							IIIb 57:z10:z	IIIb 57:z10:z	IIIb	57		57	z10	z
							IIIb 58:i:e,n,x,z15	IIIb 58:i:e,n,x,z15	IIIb	58		58	i	e,n,x,z15
							IIIb 58:i:z53	IIIb 58:i:z53	IIIb	58		58	i	z53
							IIIb 58:k:z	IIIb 58:k:z	IIIb	58		58	k	z
							IIIb 58:l,v:e,n,x,z15	IIIb 58:l,v:e,n,x,z15	IIIb	58		58	l,v	e,n,x,z15
							IIIb 58:l,v:z35	IIIb 58:l,v:z35	IIIb	58		58	l,v	z35
							IIIb 58:r:e,n,x,z15	IIIb 58:r:e,n,x,z15	IIIb	58		58	r	e,n,x,z15
							IIIb 58:r:z	IIIb 58:r:z	IIIb	58		58	r	z
							IIIb 58:r:z53	IIIb 58:r:z53	IIIb	58		58	r	z53	[z57];[R:z47];[R:z70];[R:z73]
							IIIb 58:z10:e,n,x,z15	IIIb 58:z10:e,n,x,z15	IIIb	58		58	z10	e,n,x,z15
							IIIb 58:z10:z53	IIIb 58:z10:z53	IIIb	58		58	z10	z53	[R:z50]
							IIIb 58:z52:z	IIIb 58:z52:z	IIIb	58		58	z52	z
							IIIb 58:z52:z35	IIIb 58:z52:z35	IIIb	58		58	z52	z35
							IIIb 59:(k):e,n,x,z15	IIIb 59:(k):e,n,x,z15	IIIb	59		59	(k)	e,n,x,z15
							IIIb 59:(k):z	IIIb 59:(k):z	IIIb	59		59	(k)	z
							IIIb 59:(k):z35	IIIb 59:(k):z35	IIIb	59		59	(k)	z35
							IIIb 59:c:e,n,x,z15	IIIb 59:c:e,n,x,z15	IIIb	59		59	c	e,n,x,z15
							IIIb 59:i:e,n,x,z15	IIIb 59:i:e,n,x,z15	IIIb	59		59	i	e,n,x,z15
							IIIb 59:i:z	IIIb 59:i:z	IIIb	59		59	i	z
							IIIb 59:i:z35	IIIb 59:i:z35	IIIb	59		59	i	z35	[R:z84]
							IIIb 59:k:z53	IIIb 59:k:z53	IIIb	59		59	k	z53
							IIIb 59:l,v:z	IIIb 59:l,v:z	IIIb	59		59	l,v	z
							IIIb 59:l,v:z53	IIIb 59:l,v:z53	IIIb	59		59	l,v	z53
							IIIb 59:r:z35	IIIb 59:r:z35	IIIb	59		59	r	z35
							IIIb 59:z10:z53	IIIb 59:z10:z53	IIIb	59		59	z10	z53
							IIIb 59:z10:z57	IIIb 59:z10:z57	IIIb	59		59	z10	z57
							IIIb 59:z52:z53	IIIb 59:z52:z53	IIIb	59		59	z52	z53
							IIIb 6,14:z52:e,n,x,z15	IIIb 6,14:z52:e,n,x,z15	IIIb	6,14	H	6,14	z52	e,n,x,z15
							IIIb 6,7,14:z39:1,2	IIIb 6,7,14:z39:1,2	IIIb	7	C1	6,7	z39	1,2
							IIIb 6,7:(k):z	IIIb 6,7:(k):z	IIIb	7	C1	6,7	(k)	z	[z55]
							IIIb 6,7:l,v:z53	IIIb 6,7:l,v:z53	IIIb	7	C1	6,7	l,v	z53
							IIIb 60:(k):z53	IIIb 60:(k):z53	IIIb	60		60	(k)	z53
							IIIb 60:i:e,n,x,z15	IIIb 60:i:e,n,x,z15	IIIb	60		60	i	e,n,x,z15
							IIIb 60:i:z	IIIb 60:i:z	IIIb	60		60	i	z
							IIIb 60:i:z35	IIIb 60:i:z35	IIIb	60		60	i	z35
							IIIb 60:k:z	IIIb 60:k:z	IIIb	60		60	k	z
							IIIb 60:k:z35	IIIb 60:k:z35	IIIb	60		60	k	z35
							IIIb 60:l,v:z	IIIb 60:l,v:z	IIIb	60		60	l,v	z
							IIIb 60:r:e,n,x,z15	IIIb 60:r:e,n,x,z15	IIIb	60		60	r	e,n,x,z15
							IIIb 60:r:z	IIIb 60:r:z	IIIb	60		60	r	z
							IIIb 60:r:z35	IIIb 60:r:z35	IIIb	60		60	r	z35
							IIIb 60:r:z53	IIIb 60:r:z53	IIIb	60		60	r	z53
							IIIb 60:z10:z	IIIb 60:z10:z	IIIb	60		60	z10	z
							IIIb 60:z10:z35	IIIb 60:z10:z35	IIIb	60		60	z10	z35
							IIIb 60:z10:z53	IIIb 60:z10:z53	IIIb	60		60	z10	z53
							IIIb 60:z52:1,5,[7]	IIIb 60:z52:1,5,[7]	IIIb	60		60	z52	1,5,[7]
							IIIb 60:z52:z	IIIb 60:z52:z	IIIb	60		60	z52	z
							IIIb 60:z52:z35	IIIb 60:z52:z35	IIIb	60		60	z52	z35
							IIIb 60:z52:z53	IIIb 60:z52:z53	IIIb	60		60	z52	z53
							IIIb 61:(k):z53	IIIb 61:(k):z53	IIIb	61		61	(k)	z53
							IIIb 61:c:1,5,(7)	IIIb 61:c:1,5,(7)	IIIb	61		61	c	1,5,(7)
							IIIb 61:c:z35	IIIb 61:c:z35	IIIb	61		61	c	z35
							IIIb 61:i:e,n,x,z15	IIIb 61:i:e,n,x,z15	IIIb	61		61	i	e,n,x,z15
						Eilbeck	IIIb 61:i:z	IIIb 61:i:z	IIIb	61		61	i	z
							IIIb 61:i:z35	IIIb 61:i:z35	IIIb	61		61	i	z35
							IIIb 61:i:z53	IIIb 61:i:z53	IIIb	61		61	i	z53
							IIIb 61:k:1,5,(7)	IIIb 61:k:1,5,(7)	IIIb	61		61	k	1,5,(7)
							IIIb 61:k:z35	IIIb 61:k:z35	IIIb	61		61	k	z35
							IIIb 61:l,[v],[z13]:1,5,[7]	IIIb 61:l,[v],[z13]:1,5,[7]	IIIb	61		61	l,v	1,5,7
							IIIb 61:l,v:1,5,7	IIIb 61:l,v:1,5,7	IIIb	61		61	l,v	1,5,7	[z57]
							IIIb 61:l,v:z	IIIb 61:l,v:z	IIIb	61		61	l,v	z
							IIIb 61:l,v:z35	IIIb 61:l,v:z35	IIIb	61		61	l,v	z35
							IIIb 61:r:1,5,7	IIIb 61:r:1,5,7	IIIb	61		61	r	1,5,7
							IIIb 61:r:z	IIIb 61:r:z	IIIb	61		61	r	z
							IIIb 61:r:z35	IIIb 61:r:z35	IIIb	61		61	r	z35
							IIIb 61:r:z53	IIIb 61:r:z53	IIIb	61		61	r	z53	[R:z47];[R:z50]
							IIIb 61:z10:z35	IIIb 61:z10:z35	IIIb	61		61	z10	z35
							IIIb 61:z52:1,5,7	IIIb 61:z52:1,5,7	IIIb	61		61	z52	1,5,7
							IIIb 61:z52:z	IIIb 61:z52:z	IIIb	61		61	z52	z
							IIIb 61:z52:z35	IIIb 61:z52:z35	IIIb	61		61	z52	z35
							IIIb 61:z52:z53	IIIb 61:z52:z53	IIIb	61		61	z52	z53
							IIIb 65:(k):z	IIIb 65:(k):z	IIIb	65		65	(k)	z
							IIIb 65:(k):z35	IIIb 65:(k):z35	IIIb	65		65	(k)	z35
							IIIb 65:(k):z53	IIIb 65:(k):z53	IIIb	65		65	(k)	z53
							IIIb 65:c:1,5,7	IIIb 65:c:1,5,7	IIIb	65		65	c	1,5,7
							IIIb 65:c:z	IIIb 65:c:z	IIIb	65		65	c	z
							IIIb 65:c:z53	IIIb 65:c:z53	IIIb	65		65	c	z53
							IIIb 65:i:e,n,x,z15	IIIb 65:i:e,n,x,z15	IIIb	65		65	i	e,n,x,z15
							IIIb 65:l,v:e,n,x,z15	IIIb 65:l,v:e,n,x,z15	IIIb	65		65	l,v	e,n,x,z15
							IIIb 65:l,v:z	IIIb 65:l,v:z	IIIb	65		65	l,v	z
							IIIb 65:l,v:z35	IIIb 65:l,v:z35	IIIb	65		65	l,v	z35
							IIIb 65:l,v:z53	IIIb 65:l,v:z53	IIIb	65		65	l,v	z53
							IIIb 65:r:z35	IIIb 65:r:z35	IIIb	65		65	r	z35
							IIIb 65:z10:e,n,x,z15	IIIb 65:z10:e,n,x,z15	IIIb	65		65	z10	e,n,x,z15
							IIIb 65:z10:z	IIIb 65:z10:z	IIIb	65		65	z10	z
							IIIb 65:z52:e,n,x,z15	IIIb 65:z52:e,n,x,z15	IIIb	65		65	z52	e,n,x,z15
							IIIb 65:z52:z	IIIb 65:z52:z	IIIb	65		65	z52	z
							IIIb 65:z52:z35	IIIb 65:z52:z35	IIIb	65		65	z52	z35
							IIIb 65:z52:z53	IIIb 65:z52:z53	IIIb	65		65	z52	z53
							Ikayi	Ikayi	I	3,10	E1	3,10[15]	c	1,6
							Ikeja	Ikeja	I	28	M	28	k	1,7
							Ilala	Ilala	I	28	M	28	k	1,5
							Ilugun	Ilugun	I	1,3,19	E4	1,3,10,19	z4,z23	z6
							Imo	Imo	I	45	W	45	l,v	[e,n,z15]
							Inchpark	Inchpark	I	8	C2	6,8	y	1,7
							India	India	I	9,46	D2	9,46	l,v	1,5
							Indiana	Indiana	I	4	B	[1],4,12	z	1,7
							Infantis	Infantis	I	7	C1	6,7,[14]	r	1,5	[R:1...];[R:z37];[R:z49]
							Inganda	Inganda	I	7	C1	6,7	z10	1,5
							Inglis	Inglis	I	9,46	D2	9,46	z10	e,n,x
							Inpraw	Inpraw	I	41	S	41	z10	e,n,x
							Inverness	Inverness	I	38	P	38	k	1,6
							Ipeko	Ipeko	I	9	D1	9,12	c	1,6
							Ipswich	Ipswich	I	41	S	41	z4,z24	1,5
							Irchel	Irchel	I	9,46	D2	9,46	y	e,n,x
							Irenea	Irenea	I	17	J	17	k	1,5
							Irigny	Irigny	I	43	U	43	z38	-
							Irumu	Irumu	I	7	C1	6,7	l,v	1,5
						Mission	Isangi	Isangi	I	7	C1	6,7,[14]	d	1,5
							Isaszeg	Isaszeg	I	48	Y	48	z10	e,n,x
							Israel	Israel	I	9	D1	9,12	e,h	e,n,z15
							Istanbul	Istanbul	I	8	C2	8	z10	e,n,x
							Istoria	Istoria	I	6,14	H	1,6,14,25	r,i	1,5
							Isuge	Isuge	I	13	G	13,23	d	z6
							Itami	Itami	I	9	D1	9,12	l,z13	1,5
							Ituri	Ituri	I	4	B	[1],4,12	z10	1,5
							Itutaba	Itutaba	I	9,46	D2	9,46	c	z6
							IV [1],40:g,t:-	IV [1],40:g,t:-	IV	40	R	[1],40	g,t	-
						Seminole	IV [1],40:g,z51:-	IV [1],40:g,z51:-	IV	40	R	[1],40	g,z51	-
						Sachsenwald	IV [1],40:z4,z23:-	IV [1],40:z4,z23:-	IV	40	R	[1],40	z4,z23	-
							IV [1],42:g,z51:-	IV [1],42:g,z51:-	IV	42	T	[1],42	g,z51	-
							IV [1],42:z4,z24:-	IV [1],42:z4,z24:-	IV	42	T	[1],42	z4,z24	-
							IV 1,53:g,z51:-	IV 1,53:g,z51:-	IV	53		1,53	g,z51	-
						Bockenheim	IV 1,53:z36,z38:-	IV 1,53:z36,z38:-	IV	53		1,53	z36,z38	-
						Mundsburg	IV 11:g,z51:-	IV 11:g,z51:-	IV	11	F	11	g,z51	-
						Parera	IV 11:z4,z23:-	IV 11:z4,z23:-	IV	11	F	11	z4,z23	-
							IV 11:z4,z32:-	IV 11:z4,z32:-	IV	11	F	11	z4,z32	-
							IV 16:z36:-	IV 16:z36:-	IV	16	I	16	z36	-
						Ochsenzoll	IV 16:z4,z23:-	IV 16:z4,z23:-	IV	16	I	16	z4,z23	-
							IV 16:z4,z24:-	IV 16:z4,z24:-	IV	16	I	16	z4,z24	-
						Chameleon	IV 16:z4,z32:-	IV 16:z4,z32:-	IV	16	I	16	z4,z32	-
							IV 17:z29:-	IV 17:z29:-	IV	17	J	17	z29	-
							IV 17:z36:-	IV 17:z36:-	IV	17	J	17	z36	-
							IV 18:z36,z38:-	IV 18:z36,z38:-	IV	18	K	18	z36,z38	-
							IV 21:g,z51:-	IV 21:g,z51:-	IV	21	L	21	g,z51	-
							IV 21:z36:-	IV 21:z36:-	IV	21	L	21	z36	-
						Soesterberg	IV 21:z4,z23:-	IV 21:z4,z23:-	IV	21	L	21	z4,z23	-
							IV 21:z4,z32:-	IV 21:z4,z32:-	IV	21	L	21	z4,z32	-
							IV 38:g,z51:-	IV 38:g,z51:-	IV	38	P	38	g,z51	-
							IV 38:z4,z23:-	IV 38:z4,z23:-	IV	38	P	38	z4,z23	-
							IV 40:m,t:-	IV 40:m,t:-	IV	40	R	40	m,t	-
							IV 40:z4,z24:-	IV 40:z4,z24:-	IV	40	R	40	z4,z24	-
						Bern	IV 40:z4,z32:-	IV 40:z4,z32:-	IV	40	R	40	z4,z32	-
							IV 41:z29:-	IV 41:z29:-	IV	41	S	41	z29	-
							IV 41:z36:-	IV 41:z36:-	IV	41	S	41	z36	-
							IV 41:z4,z23:-	IV 41:z4,z23:-	IV	41	S	41	z4,z23	-
							IV 41:z52:-	IV 41:z52:-	IV	41	S	41	z52	-
							IV 42:z36:-	IV 42:z36:-	IV	42	T	42	z36	-
							IV 43:g,z51:-	IV 43:g,z51:-	IV	43	U	43	g,z51	-
							IV 43:z29:-	IV 43:z29:-	IV	43	U	43	z29	-
						Volksdorf	IV 43:z36,z38:-	IV 43:z36,z38:-	IV	43	U	43	z36,z38	-
						Houten	IV 43:z4,z23:-	IV 43:z4,z23:-	IV	43	U	43	z4,z23	-
							IV 43:z4,z24:-	IV 43:z4,z24:-	IV	43	U	43	z4,z24	-
						Tuindorp	IV 43:z4,z32:-	IV 43:z4,z32:-	IV	43	U	43	z4,z32	-
							IV 44:a:-	IV 44:a:-	IV	44	V	44	a	-
							IV 44:g,z51:-	IV 44:g,z51:-	IV	44	V	44	g,z51	-
							IV 44:z29:-	IV 44:z29:-	IV	44	V	44	z29	-
							IV 44:z36,[z38]:-	IV 44:z36,[z38]:-	IV	44	V	44	z36,[z38]	-
							IV 44:z4,z23:-	IV 44:z4,z23:-	IV	44	V	44	z4,z23	-
							IV 44:z4,z24:-	IV 44:z4,z24:-	IV	44	V	44	z4,z24	-
						Lohbruegge	IV 44:z4,z32:-	IV 44:z4,z32:-	IV	44	V	44	z4,z32	-
							IV 45:g,z51:-	IV 45:g,z51:-	IV	45	W	45	g,z51	-
							IV 45:z36,z38:-	IV 45:z36,z38:-	IV	45	W	45	z36,z38	-
							IV 45:z4,z23:-	IV 45:z4,z23:-	IV	45	W	45	z4,z23	-
							IV 47:l,v:-	IV 47:l,v:-	IV	47	X	47	l,v	-
							IV 47:z36:-	IV 47:z36:-	IV	47	X	47	z36	-
						Marina	IV 48:g,z51:-	IV 48:g,z51:-	IV	48	Y	48	g,z51	-
							IV 48:z29:-	IV 48:z29:-	IV	48	Y	48	z29	-
							IV 48:z36,[z38]:-	IV 48:z36,[z38]:-	IV	48	Y	48	z36,[z38]	-
							IV 48:z4,z23:-	IV 48:z4,z23:-	IV	48	Y	48	z4,z23	-
							IV 48:z4,z32:-	IV 48:z4,z32:-	IV	48	Y	48	z4,z32	-
							IV 50:a:-	IV 50:a:-	IV	50	Z	50	a	-
							IV 50:b:-	IV 50:b:-	IV	50	Z	50	b	-
							IV 50:d:-	IV 50:d:-	IV	50	Z	50	d	-
						Wassenaar	IV 50:g,z51:-	IV 50:g,z51:-	IV	50	Z	50	g,z51	-
						Flint	IV 50:z4,z23:-	IV 50:z4,z23:-	IV	50	Z	50	z4,z23	-
							IV 50:z4,z24:-	IV 50:z4,z24:-	IV	50	Z	50	z4,z24	-
						Bonaire	IV 50:z4,z32:-	IV 50:z4,z32:-	IV	50	Z	50	z4,z32	-
							IV 51:a:-	IV 51:a:-	IV	51		51	a	-
							IV 51:b:-	IV 51:b:-	IV	51		51	b	-
						Harmelen	IV 51:z4,z23:-	IV 51:z4,z23:-	IV	51		51	z4,z23	-
							IV 53:z4,z23:-	IV 53:z4,z23:-	IV	53		53	z4,z23	-
							IV 57:z4,z23:-	IV 57:z4,z23:-	IV	57		57	z4,z23	-
							IV 6,14:z4,z23:-	IV 6,14:z4,z23:-	IV	6,14	H	6,14	z4,z23	-
							IV 6,7:g,z51:-	IV 6,7:g,z51:-	IV	7	C1	6,7	g,z51	-
						Argentina	IV 6,7:z36:-	IV 6,7:z36:-	IV	7	C1	6,7	z36	-
						Roterberg	IV 6,7:z4,z23:-	IV 6,7:z4,z23:-	IV	7	C1	6,7	z4,z23	-
						Kralendyk	IV 6,7:z4,z24:-	IV 6,7:z4,z24:-	IV	7	C1	6,7	z4,z24	-
							Ivory	I 16:r:1,6	I	16	I	16	r	1,6
							Ivorycoast	I 50:z29:-	I	50	Z	50	z29	-
							Jaffna	I [1],9,12:d:z35	I	9	D1	[1],9,12	d	z35
							Jalisco	I 11:y:1,7	I	11	F	11	y	1,7
							Jamaica	I 9,12:r:1,5	I	9	D1	9,12	r	1,5
							Jambur	I 21:l,z28:e,n,z15	I	21	L	21	l,z28	e,n,z15
							Jangwani	I 17:a:1,5	I	17	J	17	a	1,5
							Javiana	I [1],9,12:l,z28:1,5	I	9	D1	[1],9,12	l,z28	1,5	[R:z40]
							Jedburgh	I 3,10[15]:z29:-	I	3,10	E1	3,10[15]	z29	-
							Jericho	I [1],4,12,[27]:c:e,n,z15	I	4	B	[1],4,12,[27]	c	e,n,z15
							Jerusalem	I 6,7,[14]:z10:l,w	I	7	C1	6,7,[14]	z10	l,w
							Joal	I 3,10:l,z28:1,7	I	3,10	E1	3,10	l,z28	1,7
							Jodhpur	I 45:z29:-	I	45	W	45	z29	-
							Johannesburg	I [1],40:b:e,n,x	I	40	R	[1],40	b	e,n,x
							Jos	I [1],4,12,[27]:y:e,n,z15	I	4	B	[1],4,12,[27]	y	e,n,z15
							Juba	I 1,3,19:a:1,7	I	1,3,19	E4	1,3,19	a	1,7
							Jubilee	I 17:e,h:1,2	I	17	J	17	e,h	1,2
							Jukestown	I 13,23:i:e,n,z15	I	13	G	13,23	i	e,n,z15
							Kaapstad	I 4,12:e,h:1,7	I	4	B	4,12	e,h	1,7
							Kabete	I 51:i:1,5	I	51		51	i	1,5
							Kaduna	I 6,7,[14]:c:e,n,z15	I	7	C1	6,7,[14]	c	e,n,z15
							Kahla	I [1],42:z35:1,6	I	42	T	[1],42	z35	1,6
							Kainji	I 1,3,19:z:1,6	I	1,3,19	E4	1,3,19	z	1,6
							Kaitaan	I 1,6,14,25:m,t:-	I	6,14	H	1,6,14,25	m,t	-
							Kalamu	I [1],4,[5],12:z4,z24:[1,5]	I	4	B	[1],4,[5],12	z4,z24	[1,5]
							Kalina	I 3,10:b:1,2	I	3,10	E1	3,10	b	1,2
							Kallo	I 6,8:k:1,2	I	8	C2	6,8	k	1,2
							Kalumburu	I 6,8:z:e,n,z15	I	8	C2	6,8	z	e,n,z15
							Kambole	I 6,7:d:1,[2],7	I	7	C1	6,7	d	1,[2],7
							Kamoru	I [1],4,12,[27]:y:z6	I	4	B	[1],4,12,[27]	y	z6
							Kampala	I [1],42:c:z6	I	42	T	[1],42	c	z6
							Kande	I 1,3,19:b:e,n,z15	I	1,3,19	E4	1,3,19	b	e,n,z15
							Kandla	I 17:z29:-	I	17	J	17	z29	-
							Kaneshie	I [1],42:i:l,w	I	42	T	[1],42	i	l,w
							Kanifing	I 1,6,14,25:z:1,6	I	6,14	H	1,6,14,25	z	1,6
							Kano	I [1],4,12,[27]:l,z13,z28:e,n,x	I	4	B	[1],4,12,[27]	l,z13,z28	e,n,x
							Kaolack	I 47:z:1,6	I	47	X	47	z	1,6
							Kapemba	I 9,12:l,v:1,7	I	9	D1	9,12	l,v	1,7	[R:z40]
							Karachi	I 45:d:e,n,x	I	45	W	45	d	e,n,x
							Karamoja	I [1],40:z41:1,2	I	40	R	[1],40	z41	1,2
							Karaya	I 51:b:1,5	I	51		51	b	1,5
							Karlshamn	I 17:d:e,n,z15	I	17	J	17	d	e,n,z15
							Kasenyi	I 38:e,h:1,5	I	38	P	38	e,h	1,5
							Kassberg	I 1,6,14,25:c:1,6	I	6,14	H	1,6,14,25	c	1,6
							Kassel	I 16:z:e,n,x	I	16	I	16	z	e,n,x
							Kastrup	I 6,7:e,n,z15:1,6	I	7	C1	6,7	e,n,z15	1,6
							Kedougou	I [1],13,23:i:l,w	I	13	G	[1],13,23	i	l,w
						Iwojima	Kentucky	I 8,[20]:i:z6	I	8	C2	8,[20]	i	z6
							Kenya	I 6,7:l,z13:e,n,x	I	7	C1	6,7	l,z13	e,n,x
							Kermel	I 44:d:e,n,x	I	44	V	44	d	e,n,x
							Kethiabarny	I 28:z4,z24:-	I	28	M	28	z4,z24	-
							Keurmassar	I 35:c:1,2	I	35	O	35	c	1,2
							Keve	I 21:l,w:-	I	21	L	21	l,w	-
							Kiambu	I [1],4,12:z:1,5	I	4	B	[1],4,12	z	1,5
							Kibi	I 16:z4,z23:[1,6]	I	16	I	16	z4,z23	[1,6]
							Kibusi	I 28:r:e,n,x	I	28	M	28	r	e,n,x
							Kidderminster	I 38:c:1,6	I	38	P	38	c	1,6	[R:z58]
							Kiel	I [1],2,12:g,p:-	I	2	A	[1],2,12	g,p	-
							Kikoma	I 16:y:e,n,x	I	16	I	16	y	e,n,x
							Kimberley	I 38:l,v:1,5	I	38	P	38	l,v	1,5
							Kimpese	I 9,12:z:1,6	I	9	D1	9,12	z	1,6
							Kimuenza	I [1],4,12,[27]:l,v:e,n,x	I	4	B	[1],4,12,[27]	l,v	e,n,x
							Kindia	I 1,3,19:l,z28:e,n,x	I	1,3,19	E4	1,3,19	l,z28	e,n,x
							Kingabwa	I 43:y:1,5	I	43	U	43	y	1,5
						Joenkoeping	Kingston	I [1],4,12,[27]:g,s,t:[1,2]	I	4	B	[1],4,[5],12,[27]	g,s,t	[1,2]	[R:z43]
							Kinondoni	I 17:a:e,n,x	I	17	J	17	a	e,n,x
							Kinson	I 1,3,19:y:e,n,x	I	1,3,19	E4	1,3,19	y	e,n,x
							Kintambo	I [1],13,23:m,t:-	I	13	G	[1],13,23	m,t	-
							Kirkee	I 17:b:1,2	I	17	J	17	b	1,2
							Kisangani	I [1],4,[5],12:a:1,2	I	4	B	[1],4,[5],12	a	1,2
							Kisarawe	I 11:k:e,n,x,[z15]	I	11	F	11	k	e,n,x,[z15]
							Kisii	I 6,7:d:1,2	I	7	C1	6,7	d	1,2
							Kitenge	I 28:y:e,n,x	I	28	M	28	y	e,n,x
							Kivu	I 6,7:d:1,6	I	7	C1	6,7	d	1,6
							Klouto	I 38:z38:-	I	38	P	38	z38	-
							Kodjovi	I 47:c:1,6	I	47	X	47	c	1,6	[R:z78]
							Koenigstuhl	I [1],4,[5],12:z:e,n,z15	I	4	B	[1],4,[5],12	z	e,n,z15
							Koessen	I 2,12:l,v:1,5	I	2	A	2,12	l,v	1,5
							Kofandoka	I 45:r:e,n,z15	I	45	W	45	r	e,n,z15
							Koketime	I 44:z38:-	I	44	V	44	z38	-
							Kokoli	I 30:z35:1,6	I	30	N	30	z35	1,6
							Kokomlemle	I 39:l,v:e,n,x	I	39	Q	39	l,v	e,n,x
							Kolar	I 9,46:b:z35	I	9,46	D2	9,46	b	z35
							Kolda	I 8,[20]:z35:1,2	I	8	C2	8,[20]	z35	1,2
							Konolfingen	I 28:z35:1,6	I	28	M	28	z35	1,6
							Konongo	I 41:r:1,7	I	41	S	41	r	1,7
							Konstanz	I 8:b:e,n,x	I	8	C2	8	b	e,n,x
							Korbol	I 8,[20]:b:1,5	I	8	C2	8,[20]	b	1,5
							Korlebu	I 1,3,19:z:1,5	I	1,3,19	E4	1,3,19	z	1,5
							Korovi	I 38:g,m,[s]:-	I	38	P	38	g,m,[s]	-
							Kortrijk	I 6,7:l,v:1,7	I	7	C1	6,7	l,v	1,7
							Kottbus	I 6,8:e,h:1,5	I	8	C2	6,8	e,h	1,5
							Kotte	I 6,7:b:z35	I	7	C1	6,7	b	z35
							Kotu	I 9,12:l,z28:1,6	I	9	D1	9,12	l,z28	1,6
							Kouka	I 1,3,19:g,m,[t]:-	I	1,3,19	E4	1,3,19	g,m,[t]	-
							Koumra	I 6,7:b:1,7	I	7	C1	6,7	b	1,7
							Kpeme	I 28:e,h:1,7	I	28	M	28	e,h	1,7
							Kralingen	I 8,[20]:y:z6	I	8	C2	8,[20]	y	z6
							Krefeld	I 1,3,19:y:l,w	I	1,3,19	E4	1,3,19	y	l,w
							Kristianstad	I 3,10:z10:e,n,z15	I	3,10	E1	3,10	z10	e,n,z15
							Kua	I 44:z4,z23:-	I	44	V	44	z4,z23	-
							Kubacha	I [1],4,12,[27]:l,z13,z28:1,7	I	4	B	[1],4,12,[27]	l,z13,z28	1,7
							Kuessel	I 28:i:e,n,z15	I	28	M	28	i	e,n,z15
							Kumasi	I 30:z10:e,n,z15	I	30	N	30	z10	e,n,z15
							Kunduchi	I [1],4,[5],12,[27]:l,[z13],[z28]:[1,2]	I	4	B	[1],4,[5],12,[27]	l,[z13],[z28]	[1,2]
							Kuntair	I 1,6,14,25:b:1,5	I	6,14	H	1,6,14,25	b	1,5
							Kuru	I 6,8:z:l,w	I	8	C2	6,8	z	l,w
							Labadi	I 8,[20]:d:z6	I	8	C2	8,[20]	d	z6
							Lagos	I [1],4,[5],12:i:1,5	I	4	B	[1],4,[5],12	i	1,5
							Lamberhurst	I 3,10:e,h:e,n,z15	I	3,10	E1	3,10	e,h	e,n,z15
							Lamin	I 3,10:l,z28:e,n,x	I	3,10	E1	3,10	l,z28	e,n,x
							Lancaster	I 17:l,v:1,7	I	17	J	17	l,v	1,7
							Landala	I 41:z10:1,6	I	41	S	41	z10	1,6
							Landau	I 30:i:1,2	I	30	N	30	i	1,2
							Landwasser	I 3,10:z:z6	I	3,10	E1	3,10	z	z6
							Langenhorn	I 18:m,t:-	I	18	K	18	m,t	-
							Langensalza	I 3,10:y:l,w	I	3,10	E1	3,10	y	l,w
							Langeveld	I 6,7:l,w:e,n,z15	I	7	C1	6,7	l,w	e,n,z15
							Langford	I 28:b:e,n,z15	I	28	M	28	b	e,n,z15
							Lansing	I 38:i:1,5	I	38	P	38	i	1,5
							Laredo	I 1,6,14,25:z10:1,6	I	6,14	H	1,6,14,25	z10	1,6
							Larochelle	I 6,7:e,h:1,2	I	7	C1	6,7	e,h	1,2
							Larose	I 6,7:g,z51:e,n,z15	I	7	C1	6,7	g,z51	e,n,z15
							Lattenkamp	I 45:z35:1,5	I	45	W	45	z35	1,5
							Lawndale	I [1],9,12:z:1,5	I	9	D1	[1],9,12	z	1,5
							Lawra	I 44:k:e,n,z15	I	44	V	44	k	e,n,z15
							Leatherhead	I 41:m,t:1,6	I	41	S	41	m,t	1,6
							Lechler	I 51:z:e,n,z15	I	51		51	z	e,n,z15
							Leda	I 53:-:1,6	I	53		53	-	1,6
							Leer	I 18:z10:1,5	I	18	K	18	z10	1,5
							Leeuwarden	I 11:b:1,5	I	11	F	11	b	1,5
							Legon	I [1],4,12,[27]:c:1,5	I	4	B	[1],4,12,[27]	c	1,5
							Leiden	I 13,22:z38:-	I	13	G	13,22	z38	-
							Leipzig	I 41:z10:1,5	I	41	S	41	z10	1,5
							Leith	I 6,8:a:e,n,z15	I	8	C2	6,8	a	e,n,z15
							Lekke	I 3,10:d:1,6	I	3,10	E1	3,10	d	1,6
							Lene	I 11:z38:-	I	11	F	11	z38	-
							Leoben	I 28:l,v:1,5	I	28	M	28	l,v	1,5
							Leopoldville	I 6,7:b:z6	I	7	C1	6,7	b	z6
							Lerum	I 1,3,19:z:1,7	I	1,3,19	E4	1,3,19	z	1,7
						Batavia	Lexington	I 3,10[15][15,34]:z10:1,5	I	3,10	E1	3,10[15][15,34]	z10	1,5	[R:z49]
						Manila	Lexington var. 15+	I 3,15:z10:1,5	I	3,10	E1	3,15	z10	1,5
						Illinois	Lexington var. 15+, 34+	I 3,15,34:z10:1,5	I	3,10	E1	3,15,34	z10	1,5
							Lezennes	I 6,8:z4,z23:1,7	I	8	C2	6,8	z4,z23	1,7
							Libreville	I 28:z10:1,6	I	28	M	28	z10	1,6
							Ligeo	I 30:l,v:1,2	I	30	N	30	l,v	1,2
							Ligna	I 35:z10:z6	I	35	O	35	z10	z6
							Lika	I 6,7:i:1,7	I	7	C1	6,7	i	1,7
							Lille	I 6,7,[14]:z38:-	I	7	C1	6,7,[14]	z38	-
						Bornum	Lille var. 14+	I 6,7,14:z38:-	I	7	C1	6,7,14	z38	-
							Limete	I [1],4,12,[27]:b:1,5	I	4	B	[1],4,12,[27]	b	1,5
							Lindenburg	I 6,8:i:1,2	I	8	C2	6,8	i	1,2
							Lindern	I 6,14,[24]:d:e,n,x	I	6,14	H	6,14,[24]	d	e,n,x
							Lindi	I 38:r:1,5	I	38	P	38	r	1,5
							Linguere	I 9,46:b:z6	I	9,46	D2	9,46	b	z6
							Lingwala	I 16:z:1,7	I	16	I	16	z	1,7
							Linton	I 13,23:r:e,n,z15	I	13	G	13,23	r	e,n,z15
							Lisboa	I 16:z10:1,6	I	16	I	16	z10	1,6
							Lishabi	I 9,46:z10:1,7	I	9,46	D2	9,46	z10	1,7
							Litchfield	I 6,8:l,v:1,2	I	8	C2	6,8	l,v	1,2
							Liverpool	I 1,3,19:d:e,n,z15	I	1,3,19	E4	1,3,19	d	e,n,z15
							Livingstone	I 6,7,[14]:d:l,w	I	7	C1	6,7,[14]	d	l,w
						Eimsbuettel	Livingstone var. 14+	I 6,7,14:d:l,w	I	7	C1	6,7,14	d	l,w
							Livulu	I 30:e,h:1,2	I	30	N	30	e,h	1,2
							Ljubljana	I 4,12,[27]:k:e,n,x	I	4	B	4,12,[27]	k	e,n,x
							Llandoff	I 1,3,19:z29:[z6]	I	1,3,19	E4	1,3,19	z29	[z6]	[R:z37]
							Llobregat	I [1],44:z10:e,n,x	I	44	V	[1],44	z10	e,n,x
							Loanda	I 6,8:l,v:1,5	I	8	C2	6,8	l,v	1,5
							Lockleaze	I 6,7,[14]:b:e,n,x	I	7	C1	6,7,[14]	b	e,n,x
							Lode	I 17:r:1,2	I	17	J	17	r	1,2
							Lodz	I 41:z29:-	I	41	S	41	z29	-
							Loenga	I [1],42:z10:z6	I	42	T	[1],42	z10	z6
							Logone	I 39:d:1,5	I	39	Q	39	d	1,5
							Lokomo	I 17:y:l,w	I	17	J	17	y	l,w
							Lokstedt	I 1,3,19:l,z13,z28:1,2	I	1,3,19	E4	1,3,19	l,z13,z28	1,2
							Lomalinda	I [1],9,12:a:e,n,x	I	9	D1	[1],9,12	a	e,n,x
							Lome	I 9,12:r:z6	I	9	D1	9,12	r	z6
							Lomita	I 6,7:e,h:1,5	I	7	C1	6,7	e,h	1,5
							Lomnava	I 16:l,w:e,n,z15	I	16	I	16	l,w	e,n,z15
							London	I 3,10[15]:l,v:1,6	I	3,10	E1	3,10[15]	l,v	1,6
						Portsmouth	London var. 15+	I 3,15:l,v:1,6	I	3,10	E1	3,15	l,v	1,6
							Losangeles	I 16:l,v:z6	I	16	I	16	l,v	z6
							Loubomo	I 4,12:z:1,6	I	4	B	4,12	z	1,6
							Louga	I 30:b:1,2	I	30	N	30	b	1,2
							Louisiana	I 9,46:z10:z6	I	9,46	D2	9,46	z10	z6
							Lovelace	I 13,22:l,v:1,5	I	13	G	13,22	l,v	1,5
							Lowestoft	I 17:g,s,t:-	I	17	J	17	g,s,t	-
							Lubumbashi	I 41:r:1,5	I	41	S	41	r	1,5
							Luciana	I 11:a:e,n,z15	I	11	F	11	a	e,n,z15
							Luckenwalde	I 28:z10:e,n,z15	I	28	M	28	z10	e,n,z15
							Luedinghausen	I 17:c:1,5	I	17	J	17	c	1,5
							Luke	I 1,47:g,m:-	I	47	X	1,47	g,m	-
							Lutetia	I 51:r,i:l,z13,z28	I	51		51	r,i	l,z13,z28
							Lyon	I 47:k:e,n,z15	I	47	X	47	k	e,n,z15
							Maastricht	I 11:z41:1,2	I	11	F	11	z41	1,2
							Macallen	I 3,10:z36:-	I	3,10	E1	3,10	z36	-
							Macclesfield	I 9,46:g,m,s:1,2,7	I	9,46	D2	9,46	g,m,s	1,2,7
							Machaga	I 1,3,19:i:e,n,x	I	1,3,19	E4	1,3,19	i	e,n,x
							Madelia	I 1,6,14,25:y:1,7	I	6,14	H	1,6,14,25	y	1,7
							Madiago	I 1,3,19:c:1,7	I	1,3,19	E4	1,3,19	c	1,7
							Madigan	I 44:c:1,5	I	44	V	44	c	1,5
							Madison	I 21:d:z6	I	21	L	21	d	z6
							Madjorio	I 3,10:d:e,n,z15	I	3,10	E1	3,10	d	e,n,z15
							Madras	I 4,[5],12:m,t:e,n,z15	I	4	B	4,[5],12	m,t	e,n,z15
							Magherafelt	I 8,[20]:i:l,w	I	8	C2	8,[20]	i	l,w
							Magumeri	I 1,6,14,25:e,h:1,6	I	6,14	H	1,6,14,25	e,h	1,6
							Magwa	I 21:d:e,n,x	I	21	L	21	d	e,n,x
							Mahina	I 9,46:z10:e,n,z15	I	9,46	D2	9,46	z10	e,n,z15
							Maiduguri	I 1,3,19:f,g,t:e,n,z15	I	1,3,19	E4	1,3,19	f,g,t	e,n,z15
							Makiling	I 43:z29:-	I	43	U	43	z29	-
							Makiso	I 6,7:l,z13,z28:z6	I	7	C1	6,7	l,z13,z28	z6
							Malakal	I 16:e,h:1,2	I	16	I	16	e,h	1,2
							Malaysia	I 28:z10:1,7	I	28	M	28	z10	1,7
							Malika	I 44:l,z28:1,5	I	44	V	44	l,z28	1,5
							Malmoe	I 6,8:i:1,7	I	8	C2	6,8	i	1,7
							Malstatt	I 16:b:z6	I	16	I	16	b	z6
							Mampeza	I 1,6,14,25:i:1,5	I	6,14	H	1,6,14,25	i	1,5
							Mampong	I 13,22:z35:1,6	I	13	G	13,22	z35	1,6
							Mana	I 9,12:b:e,n,z15	I	9	D1	9,12	b	e,n,z15
							Manchester	I 6,8:l,v:1,7	I	8	C2	6,8	l,v	1,7
							Mandera	I 16:l,z13:e,n,z15	I	16	I	16	l,z13	e,n,z15
							Mango	I 38:k:1,5	I	38	P	38	k	1,5
							Manhattan	I 6,8:d:1,5	I	8	C2	6,8	d	1,5
							Mannheim	I 11:k:l,w	I	11	F	11	k	l,w
							Mapo	I 6,8:z10:1,5	I	8	C2	6,8	z10	1,5
							Mara	I 39:e,h:1,5	I	39	Q	39	e,h	1,5
							Maracaibo	I 11:l,v:1,5	I	11	F	11	l,v	1,5
							Marburg	I 13,23:k:-	I	13	G	13,23	k	-
							Maricopa	I [1],42:g,z51:1,5	I	42	T	[1],42	g,z51	1,5
							Marienthal	I 3,10:k:e,n,z15	I	3,10	E1	3,10	k	e,n,z15
							Maritzburg	I [1],44:i:e,n,z15	I	44	V	[1],44	i	e,n,z15
							Maron	I 3,10:d:z35	I	3,10	E1	3,10	d	z35
							Maroua	I 11:z:1,7	I	11	F	11	z	1,7
							Marseille	I 11:a:1,5	I	11	F	11	a	1,5
							Marshall	I 13,22:a:l,z13,z28	I	13	G	13,22	a	l,z13,z28
							Maryland	I 57:b:1,7	I	57		57	b	1,7
							Marylebone	I 9,46:k:1,2	I	9,46	D2	9,46	k	1,2
							Masembe	I 3,10:a:e,n,x	I	3,10	E1	3,10	a	e,n,x
							Maska	I [1],4,12,[27]:z41:e,n,z15	I	4	B	[1],4,12,[27]	z41	e,n,z15
							Massakory	I 35:r:l,w	I	35	O	35	r	l,w
							Massenya	I [1],4,12,[27]:k:1,5	I	4	B	[1],4,12,[27]	k	1,5
							Massilia	I 11:a:1,6	I	11	F	11	a	1,6
							Matadi	I 17:k:e,n,x	I	17	J	17	k	e,n,x
							Mathura	I 9,46:i:e,n,z15	I	9,46	D2	9,46	i	e,n,z15
							Matopeni	I 30:y:1,2	I	30	N	30	y	1,2
							Mattenhof	I 17:b:e,n,x	I	17	J	17	b	e,n,x
							Maumee	I 16:k:1,6	I	16	I	16	k	1,6
							Mayday	I 9,46:y:z6	I	9,46	D2	9,46	y	z6
							Mbandaka	I 6,7,[14]:z10:e,n,z15	I	7	C1	6,7,[14]	z10	e,n,z15	[R:z37]
							Mbao	I 43:i:1,2	I	43	U	43	i	1,2
							Meekatharra	I 45:a:e,n,z15	I	45	W	45	a	e,n,z15
							Melaka	I 16:b:1,2,5	I	16	I	16	b	1,2,5
							Melbourne	I 42:z:e,n,z15	I	42	T	42	z	e,n,z15
						Bantam, Kanda, Taihoku	Meleagridis	I 3,10[15][15,34]:e,h:l,w	I	3,10	E1	3,10[15][15,34]	e,h	l,w
						Cambridge	Meleagridis var. 15+	I 3,15:e,h:l,w	I	3,10	E1	3,15	e,h	l,w
						Wildwood	Meleagridis var. 15+, 34+	I 3,15,34:e,h:l,w	I	3,10	E1	3,15,34	e,h	l,w
							Memphis	I 18:k:1,5	I	18	K	18	k	1,5
							Menden	I 6,7:z10:1,2	I	7	C1	6,7	z10	1,2
							Mendoza	I 9,12:l,v:1,2	I	9	D1	9,12	l,v	1,2
							Menston	I 6,7:g,s,[t]:[1,6]	I	7	C1	6,7	g,s,[t]	[1,6]
						Anie	Mesbit	I 47:m,t:e,n,z15	I	47	X	47	m,t	e,n,z15
							Meskin	I 51:e,h:1,2	I	51		51	e,h	1,2
							Messina	I 30:d:1,5	I	30	N	30	d	1,5
							Mgulani	I 38:i:1,2	I	38	P	38	i	1,2
						Bambesa, Wuerzburg	Miami	I [1],9,12:a:1,5	I	9	D1	[1],9,12	a	1,5
							Michigan	I 17:l,v:1,5	I	17	J	17	l,v	1,5
							Middlesbrough	I [1],42:i:z6	I	42	T	[1],42	i	z6
							Midway	I 6,14,24:d:1,7	I	6,14	H	6,14,24	d	1,7
							Mikawasima	I 6,7,[14]:y:e,n,z15	I	7	C1	6,7,[14]	y	e,n,z15	[R:z47];[R:z50]
							Millesi	I [1],40:l,v:1,2	I	40	R	[1],40	l,v	1,2
							Milwaukee	I 43:f,g,[t]:-	I	43	U	43	f,g,[t]	-
							Mim	I 13,22:a:1,6	I	13	G	13,22	a	1,6
							Minna	I 1,6,14,25:c:l,w	I	6,14	H	1,6,14,25	c	l,w
							Minnesota	I 21:b:e,n,x	I	21	L	21	b	e,n,x	[R:z33];[R:z49]
							Mishmarhaemek	I [1],13,23:d:1,5	I	13	G	[1],13,23	d	1,5
						Atlanta	Mississippi	I [1],13,23:b:1,5	I	13	G	[1],13,23	b	1,5
							Missouri	I 11:g,s,t:-	I	11	F	11	g,s,t	-
							Miyazaki	I 9,12:l,z13:1,7	I	9	D1	9,12	l,z13	1,7
							Mjordan	I 30:i:e,n,z15	I	30	N	30	i	e,n,z15
							Mkamba	I 6,7:l,v:1,6	I	7	C1	6,7	l,v	1,6
							Mocamedes	I 28:d:e,n,x	I	28	M	28	d	e,n,x
							Moero	I 28:b:1,5	I	28	M	28	b	1,5
							Moers	I 11:m,t:-	I	11	F	11	m,t	-
							Mokola	I 3,10:y:1,7	I	3,10	E1	3,10	y	1,7
							Molade	I 8,[20]:z10:z6	I	8	C2	8,[20]	z10	z6
							Molesey	I 52:b:1,5	I	52		52	b	1,5
							Mono	I 4,12:l,w:1,5	I	4	B	4,12	l,w	1,5
							Mons	I [1],4,12,[27]:d:l,w	I	4	B	[1],4,12,[27]	d	l,w
							Monschaui	I 35:m,t:-	I	35	O	35	m,t	-
							Montaigu	I 9,46:b:1,2	I	9,46	D2	9,46	b	1,2
							Montevideo	I 6,7,[14]:g,m,[p],s:[1,2,7]	I	7	C1	6,7,[14]	g,m,[p],s	[1,2,7]
							Montreal	I 43:c:1,5	I	43	U	43	c	1,5
							Morbihan	I 16:m,t:e,n,z15	I	16	I	16	m,t	e,n,z15
							Morehead	I 30:i:1,5	I	30	N	30	i	1,5
							Morillons	I 28:m,t:1,6	I	28	M	28	m,t	1,6
							Morningside	I 30:c:e,n,z15	I	30	N	30	c	e,n,z15
							Mornington	I 1,6,14,25:y:e,n,z15	I	6,14	H	1,6,14,25	y	e,n,z15
							Morocco	I 30:l,z13,z28:e,n,z15	I	30	N	30	l,z13,z28	e,n,z15
							Morotai	I 17:l,v:1,2	I	17	J	17	l,v	1,2
							Moroto	I 28:z10:l,w	I	28	M	28	z10	l,w
							Moscow	I 9,12:g,q:-	I	9	D1	9,12	g,q	-
							Moualine	I 47:y:1,6	I	47	X	47	y	1,6
							Moundou	I 51:l,z28:1,5	I	51		51	l,z28	1,5
							Mountmagnet	I 21:r:-	I	21	L	21	r	-
							Mountpleasant	I 47:z:1,5	I	47	X	47	z	1,5
							Moussoro	I 1,6,14,25:i:e,n,z15	I	6,14	H	1,6,14,25	i	e,n,z15
							Mowanjum	I 6,8:z:1,5	I	8	C2	6,8	z	1,5
							Mpouto	I 16:m,t:-	I	16	I	16	m,t	-
						Mexicana, Oregon	Muenchen	I 6,8:d:1,2	I	8	C2	6,8	d	1,2	[z67]
							Muenster	I 3,10[15][15,34]:e,h:1,5	I	3,10	E1	3,10[15][15,34]	e,h	1,5	[R:z48]
						Newhaw	Muenster var. 15+	I 3,15:e,h:1,5	I	3,10	E1	3,15	e,h	1,5
						Arkansas	Muenster var. 15+, 34+	I 3,15,34:e,h:1,5	I	3,10	E1	3,15,34	e,h	1,5
							Muguga	I 44:m,t:-	I	44	V	44	m,t	-
							Mulhouse	I [1],9,12:z:1,2	I	9	D1	[1],9,12	z	1,2
							Mundonobo	I 28:d:1,7	I	28	M	28	d	1,7
							Mundubbera	I 54:z29:-	I	54		54	z29	-
							Mura	I [1],4,12:z10:l,w	I	4	B	[1],4,12	z10	l,w
							Naestved	I [1],9,12:g,p,s:-	I	9	D1	[1],9,12	g,p,s	-
							Nagoya	I 6,8:b:1,5	I	8	C2	6,8	b	1,5
							Nakuru	I [1],4,12,[27]:a:z6	I	4	B	[1],4,12,[27]	a	z6
							Namibia	I 6,7:c:e,n,x	I	7	C1	6,7	c	e,n,x
							Namoda	I 47:z10:e,n,z15	I	47	X	47	z10	e,n,z15
							Nanergou	I 6,8:g,s,t:-	I	8	C2	6,8	g,s,t	-
							Nanga	I [1],13,23:l,v:e,n,z15	I	13	G	[1],13,23	l,v	e,n,z15
							Nantes	I 9,46:y:l,w	I	9,46	D2	9,46	y	l,w
							Napoli	I [1],9,12:l,z13:e,n,x	I	9	D1	[1],9,12	l,z13	e,n,x
							Narashino	I 6,8:a:e,n,x	I	8	C2	6,8	a	e,n,x
							Nashua	I 28:l,v:e,n,z15	I	28	M	28	l,v	e,n,z15
							Natal	I 9,12:z4,z24:-	I	9	D1	9,12	z4,z24	-
							Naware	I 16:z38:-	I	16	I	16	z38	-
						Venusberg	Nchanga	I 3,10[15]:l,v:1,2	I	3,10	E1	3,10[15]	l,v	1,2
						Nancy	Nchanga var. 15+	I 3,15:l,v:1,2	I	3,10	E1	3,15	l,v	1,2
							Ndjamena	I 1,6,14,25:b:1,2	I	6,14	H	1,6,14,25	b	1,2
							Ndolo	I [1],9,12:d:1,5	I	9	D1	[1],9,12	d	1,5
							Neftenbach	I 4,12:z:e,n,x	I	4	B	4,12	z	e,n,x
							Nessa	I 1,6,14,25:z10:1,2	I	6,14	H	1,6,14,25	z10	1,2
							Nessziona	I 6,7:l,z13:1,5	I	7	C1	6,7	l,z13	1,5
							Neudorf	I 30:b:e,n,z15	I	30	N	30	b	e,n,z15
							Neukoelln	I 6,7:l,z13,[z28]:e,n,z15	I	7	C1	6,7	l,z13,[z28]	e,n,z15
							Neumuenster	I [1],4,12,[27]:k:1,6	I	4	B	[1],4,12,[27]	k	1,6
							Neunkirchen	I 38:z10:[1,5]	I	38	P	38	z10	[1,5]
							Newholland	I 4,12,54:m,t:-	I	54		4,12,54	m,t	-
							Newjersey	I 39:k:e,n,x	I	39	Q	39	k	e,n,x
							Newlands	I 3,10[15,34]:e,h:e,n,x	I	3,10	E1	3,10[15,34]	e,h	e,n,x
							Newmexico	I 9,12:g,z51:1,5	I	9	D1	9,12	g,z51	1,5
						Pueris	Newport	I 6,8,[20]:e,h:1,2	I	8	C2	6,8,[20]	e,h	1,2	[z67];[R:z78]
							Newrochelle	I 3,10:k:l,w	I	3,10	E1	3,10	k	l,w
							Newyork	I 13,22:g,s,t:-	I	13	G	13,22	g,s,t	-
							Ngaparou	I 9,46:z4,z24:-	I	9,46	D2	9,46	z4,z24	-
							Ngili	I 6,7:z10:1,7	I	7	C1	6,7	z10	1,7
							Ngor	I 1,3,19:l,v:1,5	I	1,3,19	E4	1,3,19	l,v	1,5
							Niakhar	I 44:a:1,5	I	44	V	44	a	1,5
							Niamey	I 17:d:l,w	I	17	J	17	d	l,w
							Niarembe	I 44:a:l,w	I	44	V	44	a	l,w
							Niederoderwitz	I 43:b:-	I	43	U	43	b	-
							Nieukerk	I 6,7,[14]:d:z6	I	7	C1	6,7,[14]	d	z6
							Nigeria	I 6,7:r:1,6	I	7	C1	6,7	r	1,6
							Nijmegen	I 30:y:e,n,z15	I	30	N	30	y	e,n,z15
							Nikolaifleet	I 16:g,m,s:-	I	16	I	16	g,m,s	-
							Niloese	I 1,3,19:d:z6	I	1,3,19	E4	1,3,19	d	z6
							Nima	I 28:y:1,5	I	28	M	28	y	1,5
[truncated: 560 more rows]

## Sheet: Version changes
Draft Version	Date created	Changes
3	2016-10-25	Included a 'Collection Source' tab per RR that will be used to standardize options for Column AX.
		Added Column AW to define cases as primary, secondary, or tertiary
		Added Column AX to allow for Vet-LIRN-specific collection source codes.
		For Column AV, I included a drop-down list of plate types. Information about the abbreviations is located on the 'DropDownFields' tab.
4	2016-11-02	Received v. 3.3 GenomeTrakr template and incorporated FDA Vet-LIRN columns into updated template.
		Created a new tab for FDA Vet-LIRN Drop Down lists (instructed by Olga to not add new drop down lists to DropDownFields tab)
		Included list of Samonella serovars in the FDA Vet-LIRN DropDowns tab.
		Renamed sheet to shorten and indicate draft version
5	2016-12-14	Updated the VetLIRN_collection_source organ list (column A of 'FDA Vet-LIRN DropDowns' worksheet).
		Removed organ list from column AX of the 'metadata entry' worksheet.
		Included dropdown in column AX of the 'metadata entry' worksheet to include Salmonella serotypes.
		Per RR, included a dropdown list in column AY of the organ options (column A of 'FDA Vet-LIRN DropDowns' worksheet)
		Included column AZ for comments related to column AY, in the event that a specific collection source is not included in column AY.
		Included column AU - AST Source Lab. This has caused ALL columns to the right of AU to shift '+1' for reference purposes.
	2016-12-21	Included "OTHER" in dropdown options for column AW (Isolation_Plate).
		Inserted a column next to AW to accommodate "OTHER" plate types that may be used: Isolation_Plate_Other. This has caused ALL columns to the right of AW to shift '+1' for reference purposes.
6	2017-02-15	Fixed column U
7	2017-04-20	Updated column AU to include New Jersey. Removed California.
8	2017-04-28	Updated column AV to include 'biochemical'.
9	2017-09-19	Removed Data Validation formatting from Column S.
		Updated column BA to include feces and urine.
10	2017-11-02	Revised source lab names for clarity. Updated columns I and AU to reflect updates.
11	2018-06-01	Updated column AW Plate IDs.
11	2018-06-26	Updated FDA Vet-LIRN metadata sheet because GenomeTrakr released v3.4 of their metadata sheet.
		Copied and pasted the Vet-LIRN-specific columns from the GT-v3.3-V-v11 metadata sheet into the new GT-v3.4-V-v11 metadata sheet.
		Also had to copy and paste the FDA Vet-LIRN DropDowns tab into the GT-v3.4-V-v11 metadata sheet and do Data Validation drop-down lists in metadata sheet.
		Added five new Source Labs to list.
