# Supplementary material for: Enhancing the one health initiative by using whole genome sequencing to monitor antimicrobial resistance of animal pathogens: Vet-LIRN collaborative project with veterinary diagnostic laboratories in United States and Canada
Source: BMC Vet Res. 2019 May 6;15:130. doi: 10.1186/s12917-019-1864-2 (PMC6501310; doi:10.1186/s12917-019-1864-2)
Supplement: Supplementary file 2 — A table with full summary of ARG and plasmid detections and NCBI isolate-level accession numbers. (XLSX 33 kb) [file 12917_2019_1864_MOESM2_ESM.xlsx]

## Sheet: E. coli
Isolate ID	SRA ID	Pred_Phylogroup	(AGly)Aac3-IIa	(AGly)Aac3-IId	(AGly)AadA1-pm	(AGly)AadA2	(AGly)AadA5	(AGly)Aph3-Ia	(AGly)StrA	(AGly)StrB	(Bla)AmpC1_Ecoli	(Bla)AmpC2_Ecoli	(Bla)AMPH_Ecoli	(Bla)CMY-2	(Bla)CMY-24	(Bla)CMY-27	(Bla)CMY-31	(Bla)CMY-61	(Bla)CTX-M-14	(Bla)CTX-M-15	(Bla)CTX-M-55	(Bla)OXA-1	(Bla)Penicillin_Binding_Protein_Ecoli	(Bla)TEM-105	(Bla)TEM-127	(Bla)TEM-143	(Bla)TEM-150	(Bla)TEM-166	(MLS)LnuF	(MLS)MphA	(Phe)CatA1	(Phe)CatA2	(Phe)CatB4	(Phe)CmlA1	(Phe)FloR	(Sul)SulI	(Sul)SulIII	(Tet)TetA	(Tet)TetB	(Tet)TetM	(Tet)TetR	(Tmt)DfrA12	(Tmt)DfrA14	(Tmt)DfrA17	fosA7	qacEdelta1	qacG	qacL
ECOL-17-VL-NY-MS-0006	SRR5928129	B2	0	0	0	0	0	0	0	0	0	1	1	0	0	0	0	0	0	0	0	0	1	0	0	0	0	0	0	0	0	0	0	0	0	0	0	0	0	0	0	0	0	0	0	0	0	0
ECOL-17-VL-NY-GA-0007	SRR5928130	B2	0	0	0	0	0	0	0	0	0	1	1	0	0	0	0	0	0	0	0	0	1	0	0	0	0	0	0	0	0	0	0	0	0	0	0	0	0	0	0	0	0	0	0	0	0	0
ECOL-17-VL-NY-FL-0001	SRR5928152	B2	0	0	0	0	0	0	0	0	0	1	1	0	0	0	0	0	0	0	0	0	1	0	0	0	0	0	0	0	0	0	0	0	0	0	0	0	0	0	0	0	0	0	0	0	0	0
ECOL-17-VL-OH-IN-PU-0002	SRR5928334	D	0	0	0	0	0	0	0	0	1	1	1	1	0	0	0	0	0	0	0	0	1	0	1	0	0	0	0	0	0	0	0	0	0	0	0	0	0	0	0	0	0	0	0	0	0	0
ECOL-17-VL-OH-GA-0008	SRR5928752	B2	0	0	0	0	0	0	0	0	0	1	1	0	0	0	0	0	0	0	0	0	1	0	0	0	0	0	0	0	0	0	0	0	0	0	0	0	0	0	0	0	0	0	0	0	0	0
ECOL-17-VL-OH-ON-0003	SRR5928788	B2	0	0	0	0	0	0	0	0	0	1	1	0	0	0	0	0	0	0	0	0	1	0	0	0	0	0	0	0	0	0	0	0	0	0	0	0	0	0	0	0	0	0	0	0	0	0
ECOL-17-VL-OH-WA-0012	SRR5928789	A	0	0	0	0	0	0	0	0	1	1	1	0	0	0	0	0	0	0	0	0	1	0	0	0	0	0	0	0	0	0	0	0	0	0	0	0	0	0	0	0	0	0	0	0	0	0
ECOL-17-VL-NY-NJ-0002	SRR6118624	B2	0	0	0	0	1	0	0	0	0	1	1	0	0	0	0	0	0	1	0	1	1	0	0	0	0	0	0	1	0	0	1	0	0	1	0	1	0	0	1	0	0	1	0	1	0	0
ECOL-17-VL-NY-MS-0016	SRR6118636	B1	0	0	0	0	0	0	0	0	1	1	1	0	0	0	0	0	0	0	0	0	1	0	0	0	0	0	0	0	0	0	0	0	0	0	0	0	0	0	0	0	0	0	0	0	0	0
ECOL-17-VL-NY-GA-0017	SRR6118660	B2	0	0	0	0	0	0	0	0	0	1	1	0	0	0	0	0	0	0	0	0	1	0	0	0	0	0	0	0	0	0	0	0	0	0	0	0	0	0	0	0	0	0	0	0	0	0
ECOL-17-VL-NY-FL-0002	SRR6118662	C	0	1	1	0	0	0	1	1	1	1	1	0	1	0	0	0	0	0	0	0	1	0	0	0	0	0	0	1	1	0	0	0	0	0	1	0	1	0	0	0	1	0	0	0	0	1
ECOL-17-VL-OH-WA-0013	SRR6160438	B2	0	0	0	0	0	0	0	0	0	1	1	0	0	0	0	0	0	0	0	0	1	0	0	0	0	0	0	0	0	0	0	0	0	0	0	0	0	0	0	0	0	0	0	0	0	0
ECOL-17-VL-OH-IN-PU-0014	SRR6160661	B2	0	0	0	0	0	0	0	0	0	1	1	0	0	0	0	0	0	0	0	0	1	0	0	0	0	0	0	0	0	0	0	0	0	0	0	0	0	0	0	0	0	0	0	0	0	0
ECOL-17-VL-OH-GA-0016	SRR6160721	B2	0	0	0	0	0	0	0	0	0	1	1	0	0	0	0	0	0	0	0	0	1	0	0	0	0	0	0	0	0	0	0	0	0	0	0	0	0	0	0	0	0	0	0	0	0	0
ECOL-17-VL-OH-ON-0024	SRR6161046	B2	0	0	0	0	0	0	0	0	0	1	1	0	0	0	0	0	0	0	0	0	1	0	0	0	0	0	0	0	0	0	0	0	0	0	0	0	0	0	0	0	0	0	0	0	0	0
ECOL-17-VL-LA-KY-0006	SRR6212401	B2	0	0	0	0	1	0	0	0	0	1	1	0	0	0	0	0	0	0	0	0	1	0	1	0	0	0	0	1	0	0	0	0	0	1	0	0	0	0	0	0	0	1	0	1	0	0
ECOL-17-VL-LA-ND-0009	SRR6212552	B2	0	0	0	0	0	0	0	0	0	1	1	0	0	0	0	0	0	0	0	0	1	0	0	0	0	0	0	0	0	0	0	0	0	0	0	0	0	0	0	0	0	0	0	0	0	0
ECOL-17-VL-LA-TX-0003	SRR6214533	A	0	0	0	0	0	0	0	0	1	1	1	0	0	0	0	0	0	0	0	0	1	0	0	0	0	0	0	0	0	0	0	0	0	0	0	0	0	0	0	0	0	0	0	0	0	0
ECOL-17-VL-SD-MI-0004	SRR6310538	B2	0	0	0	0	0	0	0	0	0	1	1	0	0	0	0	0	0	0	0	0	1	0	0	0	0	0	0	0	0	0	0	0	0	0	0	0	0	0	0	0	0	0	0	0	0	0
ECOL-17-VL-SD-IA-0007	SRR6311158	B2	0	0	0	0	0	0	0	0	0	1	1	0	0	0	0	0	0	0	0	0	1	0	0	0	0	0	0	0	0	0	0	0	0	0	0	0	0	0	0	0	0	0	0	0	0	0
ECOl-17-VL-SD-NC-0002	SRR6311925	D	0	0	0	0	0	0	0	0	1	1	1	0	0	0	0	0	0	0	0	0	1	0	0	0	0	0	0	0	0	0	0	0	0	0	0	0	0	0	0	0	0	0	0	0	0	0
ECOL-17-VL-SD-OK-0015	SRR6312076	B2	0	0	0	0	0	0	0	0	0	1	1	0	0	0	0	0	0	0	0	0	1	0	0	0	0	0	0	0	0	0	0	0	0	0	0	0	0	0	0	0	0	0	0	0	0	0
ECOL-17-VL-SD-MI-0019	SRR6312080	B2	0	0	0	0	0	0	0	0	0	1	1	0	0	0	0	0	0	0	0	0	1	0	0	0	0	0	0	0	0	0	0	0	0	0	0	0	0	0	0	0	0	0	0	0	0	0
ECOL-17-VL-SD-NC-0015	SRR6312402	B2	0	0	0	0	0	0	1	1	0	1	1	0	0	0	0	0	0	0	0	0	1	0	0	0	1	0	0	0	0	0	0	0	0	0	0	0	0	0	0	0	0	0	0	0	0	0
ECOL-17-VL-LA-KS-0016	SRR6374048	B2	0	0	0	0	0	0	0	0	0	1	1	0	0	0	0	0	0	0	0	0	1	0	0	0	0	0	0	0	0	0	0	0	0	0	0	0	0	0	0	0	0	0	0	0	0	0
ECOL-17-VL-LA-TX-0020	SRR6374051	A	0	1	0	0	1	0	0	0	1	1	1	0	0	0	0	0	0	1	0	0	1	0	0	1	0	0	0	1	0	0	0	0	0	0	0	0	0	0	0	0	0	1	0	1	0	0
ECOL-17-VL-LA-ND-0016	SRR6374205	F	0	0	0	0	0	0	0	0	1	1	1	0	0	0	0	0	0	0	0	0	1	0	0	0	0	0	0	0	0	0	0	0	0	0	0	0	0	0	0	0	0	0	0	0	0	0
ECOL-17-VL-LA-KY-0018	SRR6374207	Unk	0	0	0	0	0	0	0	0	0	1	1	0	0	0	0	0	0	0	0	0	1	0	0	0	0	1	0	0	0	0	0	0	0	0	0	0	0	0	0	0	0	0	0	0	0	0
ECOL-17-VL-LA-U-Penn-0001	SRR6374208	B1	0	0	0	0	0	0	1	1	1	1	1	0	0	0	0	0	1	0	0	0	1	0	0	1	0	0	0	0	1	0	0	0	0	0	0	0	1	0	0	0	0	0	0	0	0	0
ECOL-17-VL-NY-MS-0029	SRR6742529	B1	0	0	0	0	1	0	0	0	1	1	1	0	0	0	0	0	1	0	0	0	1	0	0	0	0	0	0	0	0	0	0	0	0	0	0	0	0	0	0	0	0	1	0	0	0	0
ECOL-17-VL-NY-GA-0023	SRR6742531	B2	0	0	0	0	0	0	0	0	0	1	1	0	0	0	0	0	0	0	0	0	1	0	0	0	0	1	0	0	0	0	0	0	0	0	0	0	0	0	0	0	0	0	0	0	0	0
ECOL-17-VL-OH-IN-PU-0027	SRR6742532	D	0	0	0	0	0	0	0	0	0	1	1	1	0	0	0	0	0	0	0	0	1	0	0	0	0	0	0	0	0	0	0	0	0	0	0	0	0	0	0	0	0	0	0	0	0	0
ECOL-17-VL-NY-FL-0007	SRR6742565	B2	0	0	0	0	0	0	0	0	0	1	1	0	0	0	0	0	0	0	0	0	1	0	0	0	0	0	0	0	0	0	0	0	0	0	0	0	0	0	0	0	0	0	0	0	0	0
ECOL-17-VL-OH-WA-0022	SRR6742566	B2	0	0	0	0	0	0	0	0	0	1	1	0	0	0	0	0	0	0	0	0	1	0	0	0	0	0	0	0	0	0	0	0	0	0	0	0	0	0	0	0	0	0	0	0	0	0
ECOL-17-VL-NY-NJ-001	SRR6742588	B2	0	0	0	0	0	0	1	1	0	1	1	0	0	0	0	0	0	0	0	0	1	0	0	1	0	0	0	0	0	0	0	0	0	0	0	0	0	0	0	0	0	0	0	0	0	0
ECOL-17-VL-SD-IA-0016	SRR6761137	B2	0	0	0	0	0	0	0	0	0	1	1	0	0	0	0	0	0	0	0	0	1	0	0	0	0	0	0	0	0	0	0	0	0	0	0	0	0	0	0	0	0	0	0	0	0	0
ECOL-17-VL-OH-GA-0031	SRR6761140	B2	0	0	0	0	0	0	0	0	0	1	1	0	0	0	0	0	0	0	0	0	1	0	0	0	0	0	0	0	0	0	0	0	0	0	0	0	0	0	0	0	0	0	0	0	0	0
ECOL-17-VL-OH-ON-0032	SRR6761142	B2	0	0	0	0	0	0	0	0	0	1	1	0	0	0	0	0	0	0	0	0	1	0	0	0	0	0	0	0	0	0	0	0	0	0	0	0	0	0	0	0	0	0	0	0	0	0
ECOL-17-VL-SD-MN-0001	SRR6761376	B1	0	0	0	0	0	0	0	0	1	1	1	0	0	0	0	0	0	0	0	0	1	0	0	0	0	0	0	0	0	0	0	0	0	0	0	0	0	0	0	0	0	0	0	0	0	0
ECOL-17-VL-LA-ND-0028	SRR6875375	B2	0	0	0	0	0	0	0	0	0	1	1	0	0	0	0	0	0	0	0	0	1	0	0	0	0	0	0	0	0	0	0	0	0	0	0	0	0	0	0	0	0	0	0	0	0	0
ECOL-17-VL-LA-TX-0026	SRR6875395	D	0	0	0	0	0	0	0	0	1	1	1	0	0	0	0	0	0	0	0	0	1	0	0	0	0	0	0	0	0	0	0	0	0	0	0	0	0	0	0	0	0	0	0	0	0	0
ECOL-17-VL-LA-KY-0029	SRR6875398	B2	0	0	0	0	0	0	0	0	0	1	1	0	0	0	0	0	0	0	0	0	1	0	0	0	0	0	0	0	0	0	0	0	0	0	0	0	0	0	0	0	0	0	0	0	0	0
ECOL-17-VL-LA-U-Penn-0018	SRR6875399	B2	0	0	0	0	0	0	0	0	0	1	1	0	0	0	0	0	0	0	0	0	1	0	0	0	0	0	0	0	0	0	0	0	0	0	0	0	0	0	0	0	0	0	0	0	0	0
ECOL-17-VL-SD-MI-0031	SRR6978917	B1	0	0	1	1	0	0	0	0	1	1	1	0	0	0	0	0	0	0	0	0	1	0	1	0	0	0	0	0	0	0	0	1	0	0	1	1	0	0	1	0	0	0	0	0	0	1
ECOL-17-VL-SD-IA-0036	SRR6978918	B1	0	0	0	0	0	0	0	0	1	1	1	0	0	0	0	0	0	0	0	0	1	0	0	0	0	0	0	0	0	0	0	0	0	0	0	0	0	0	0	0	0	0	0	0	0	0
ECOL-17-VL-SD-MN-0005	SRR6978919	B2	0	0	0	0	0	0	0	0	0	1	1	0	0	0	0	0	0	0	0	0	1	0	0	0	0	0	0	0	0	0	0	0	0	0	0	0	0	0	0	0	0	0	0	0	0	0
ECOL-17-VL-SD-OK-0035	SRR6978933	B2	0	0	0	0	0	0	0	0	0	1	1	0	0	0	0	0	0	0	0	0	1	0	0	0	0	0	0	0	0	0	0	0	0	0	0	0	0	0	0	0	0	0	0	0	0	0
ECOL-17-VL-NY-GA-0027	SRR7064476	B2	0	0	0	0	0	0	0	0	0	1	1	0	0	0	0	0	0	0	0	0	1	0	0	0	0	0	0	0	0	0	0	0	0	0	0	0	0	0	0	0	0	0	0	0	0	0
ECOL-17-VL-NY-FL-0008	SRR7064605	B2	0	1	0	1	0	1	1	1	0	1	1	0	0	0	0	0	0	0	0	0	1	1	0	0	0	0	0	0	0	0	0	0	0	1	0	0	1	0	0	1	0	0	0	1	0	0
ECOL-17-VL-NY-MS-0035	SRR7064616	D	0	0	0	0	1	0	1	1	1	1	1	0	0	0	0	0	0	0	0	0	1	0	0	1	0	0	0	1	0	0	0	0	0	1	0	1	0	0	1	0	0	1	0	1	0	0
ECOL-17-VL-LA-ND-0041	SRR7239162	B2	0	0	0	0	0	0	0	0	0	1	1	0	0	0	0	0	0	0	0	0	1	0	0	0	0	0	0	0	0	0	0	0	0	0	0	0	0	0	0	0	0	0	0	0	0	0
ECOL-17-VL-LA-PA-Ryan-0025	SRR7239273	B1	0	0	0	0	1	0	1	0	1	1	1	0	0	0	0	1	0	0	0	0	1	0	0	0	0	1	0	1	0	0	0	0	1	1	0	0	1	0	0	0	0	1	0	1	1	0
ECOL-17-VL-LA-TX-0043	SRR7239276	B1	0	0	0	0	0	0	0	0	1	1	1	0	1	0	0	0	0	0	0	0	1	0	0	0	0	0	0	0	0	0	0	0	0	0	0	0	0	0	0	0	0	0	0	0	0	0
ECOL-17-VL-LA-KY-0039	SRR7239523	B2	0	0	0	0	0	0	0	0	0	1	1	0	0	0	0	0	0	0	0	0	1	0	0	0	0	0	0	0	0	0	0	0	0	0	0	0	0	0	0	0	0	0	0	0	0	0
ECOL-17-VL-SD-OK-0046	SRR7276313	A	0	0	0	0	1	1	0	0	1	1	1	0	0	0	1	0	0	0	1	0	1	0	0	0	0	0	0	1	1	1	0	0	0	1	0	0	1	0	0	0	0	1	0	1	0	0
ECOL-17-VL-SD-MN-0009	SRR7276390	E	0	0	0	0	0	0	1	1	1	1	1	0	0	0	0	0	0	0	0	0	1	0	1	0	0	0	0	0	0	0	0	0	0	0	0	1	0	0	1	0	0	0	0	0	0	0
ECOL-17-VL-SD-NC-0037	SRR7278526	D	0	0	1	1	0	1	0	0	1	1	1	0	1	0	0	0	0	0	0	0	1	0	0	1	0	0	0	0	0	0	0	1	0	0	1	0	0	0	0	0	1	0	0	0	0	1
ECOL-17-VL-SD-IA-0037	SRR7278739	C	0	0	1	1	0	1	0	0	1	1	1	0	1	0	0	0	0	1	0	0	1	0	0	1	0	0	1	0	0	0	0	1	1	0	1	1	0	1	1	1	0	0	0	0	0	1
ECOL-17-VL-SD-MI-00045	SRR7496991	B1	0	0	0	0	0	0	0	0	1	1	1	0	0	0	0	0	0	0	0	0	1	0	0	0	0	0	0	0	0	0	0	0	0	0	0	0	0	0	0	0	0	0	1	0	0	0
ECOL-17-VL-OH-IN-PU-0027-B	SRR7499289	B1	0	0	0	0	0	0	0	0	1	1	1	0	0	1	0	0	0	0	0	0	1	0	1	0	0	0	0	0	0	0	0	0	0	0	0	0	0	0	0	0	0	0	0	0	0	0
ECOL-17-VL-OH-GA-0041	SRR7521601	B2	1	0	0	0	1	0	0	0	0	1	1	0	0	0	0	0	0	1	0	1	1	0	0	0	0	0	0	1	0	0	1	0	0	1	0	0	1	0	0	0	0	1	0	1	0	0
ECOL-17-VL-OH-IN-PU-0038	SRR7521732	D	0	1	0	0	1	0	0	0	1	1	1	1	0	0	0	0	0	0	0	0	1	0	1	0	0	0	0	0	0	0	0	0	0	1	0	1	0	0	1	0	0	1	0	1	0	0
ECOL-17-VL-OH-ON-0044	SRR7521740	B2	0	0	0	0	0	0	0	0	0	1	1	0	0	0	0	0	0	0	0	0	1	0	0	0	0	0	0	0	0	0	0	0	0	0	0	0	0	0	0	0	0	0	0	0	0	0

## Sheet: Salmonella
Isolate ID	SRA ID	Serovar	HostOrg	Min-diff	Non-human min-diff	(AGly)Aac3-VIa	(AGly)AadA2	(AGly)Aph3''Ia	(AGly)Aph3-Ia	(AGly)StrA	(AGly)StrB	(Bla)CARB-3	(Bla)CMY-17	(Bla)CMY-27	(Bla)CTX-M-14	(Bla)TEM-105	(Bla)TEM-135	(Bla)TEM-150	(Bla)TEM-214	(Flq)QnrB5	(Phe)FloR	(Sul)SulI	(Sul)SulII	(Tet)TetA	(Tet)TetB	(Tet)TetC	(Tet)TetG	(Tet)TetO	(Tet)TetR	(Tet)TetR(G)	(Tmt)DfrA10	aac(2')-IIa	aadA6	fosA7	qacEdelta1
SAL-17-VL-NY-MS-0009	SRR5666354	Typhimurium	Chicken	0		0	0	0	0	0	0	0	0	0	0	0	0	0	0	0	0	0	0	0	0	0	0	0	0	0	0	0	0	0	0
SAL-17-VL-NY-UP-NBC-0007	SRR5666356	Saintpaul	Bovine	2		0	0	0	0	0	0	0	0	1	0	0	0	0	0	0	0	0	0	0	0	0	0	0	0	0	0	0	0	0	0
SAL-17-VL-NY-GA-0002	SRR5666359	Mbandaka	Bovine			0	0	0	0	0	0	0	0	0	1	0	0	0	0	0	0	0	0	0	0	0	0	0	0	0	0	0	0	0	0
SAL-17-VL-NY-FL-0009	SRR5666360	Dublin	Bovine	16		0	0	0	0	1	1	0	1	0	0	0	0	0	0	0	1	0	1	1	0	0	0	0	1	0	0	0	0	0	0
SAL-17-VL-NY-NJ-0001	SRR5817981	Typhimurium	Pigeon			0	0	0	0	0	0	0	0	0	0	0	0	0	0	0	0	0	0	0	0	0	0	0	0	0	0	0	0	0	0
SAL-17-VL-OH-GA-0006	SRR5928637	Newport	Equine	5	Racoon	0	0	0	0	0	0	0	0	0	0	0	0	0	0	0	0	0	0	0	0	0	0	0	0	0	0	0	0	0	0
SAL-17-VL-OH-WA-0005	SRR5928710	Montevideo	Bovine	5		0	0	0	0	0	0	0	0	0	0	0	0	0	0	0	0	0	0	0	0	0	0	0	0	0	0	0	0	0	0
SAL-17-VL-OH-ON-0005	SRR5928753	Derby	Porcine			0	0	0	0	1	1	0	1	0	0	0	0	0	0	0	1	1	1	1	0	0	0	0	1	0	1	0	0	1	1
SAL-17-VL-OH-IN-PU-0001	SRR5928791	Cerro	Bovine			0	0	0	0	0	0	0	0	0	0	0	0	0	0	0	0	0	0	0	0	0	0	0	0	0	0	0	0	0	0
SAL-17-VL-NY-UP-NBC-0014	SRR6118628	Infantis	Equine	0		0	0	0	0	0	0	0	0	0	0	0	0	0	0	0	0	0	0	0	0	0	0	0	0	0	0	0	0	0	0
SAL-17-VL-NY-FL-0012	SRR6118629	Newport	Mammal - Other	28		0	0	0	0	0	0	0	0	0	0	0	0	0	0	0	0	0	0	0	0	0	0	0	0	0	0	0	0	0	0
SAL-17-VL-NY-MS-0012	SRR6118631	Schwarzengrund	Chicken	10		0	0	0	0	0	0	0	0	0	0	0	0	0	0	0	0	0	0	0	0	0	0	0	0	0	0	0	0	0	0
SAL-17-VL-NY-GA-0007	SRR6118634	Typhimurium	Equine	3		0	0	0	0	0	0	0	0	0	0	0	0	0	0	0	0	0	0	0	0	0	0	0	0	0	0	0	0	0	0
SAL-17-VL-OH-GA-0012	SRR6160439	Typhimurium	Avian - Other	9		0	0	0	0	0	0	0	0	0	0	0	0	0	0	0	0	0	0	0	0	0	0	0	0	0	0	0	0	0	0
SAL-17-VL-OH-WA-0008	SRR6160993	Dublin	Bovine	54		0	0	0	0	0	0	0	0	0	0	0	0	1	0	0	0	0	0	0	0	0	0	0	0	0	0	0	0	0	0
SAL-17-VL-OH-IN-PU-0013	SRR6161039	Muenster	Bovine	11		0	0	0	0	1	1	0	0	0	0	0	0	0	0	0	0	0	1	1	0	0	0	0	0	0	0	0	0	0	0
SAL-17-VL-OH-ON-0023	SRR6161045	Typhimurium	Bovine	7		0	1	0	0	0	0	1	0	0	0	0	0	0	0	0	1	0	0	0	0	0	1	0	0	1	0	0	0	0	1
SAL-17-VL-LA-KY-0004	SRR6212551	Mbandaka	Chicken	27		0	0	0	0	0	0	0	0	0	0	0	0	0	0	0	0	0	0	0	0	0	0	0	0	0	0	0	0	0	0
SAL-17-VL-LA-ND-0005	SRR6212553	Cerro	Bovine	25		0	0	0	0	0	0	0	0	0	0	0	0	0	0	0	0	0	0	0	0	0	0	0	0	0	0	0	0	0	0
SAL-17-VL-LA-TX-0007	SRR6214471	Newport	Equine	32		0	0	0	0	0	0	0	0	0	0	0	0	0	0	0	0	0	0	0	0	0	0	0	0	0	0	0	0	0	0
SAL-17-VL-SD-OK-0003	SRR6310622	Uganda	Bovine	7		0	0	0	0	0	0	0	0	0	0	0	0	0	0	0	0	0	0	0	0	0	0	0	0	0	0	0	0	0	0
SAL-17-VL-SD-MN-0024	SRR6311153	Typhimurium	Porcine			0	0	0	0	0	0	0	0	0	0	0	0	0	0	0	0	0	0	0	0	0	0	0	0	0	0	0	0	0	0
SAL-17-VL-SD-NC-0002	SRR6311156	Barranquilla	Equine	10		0	0	0	0	0	0	0	0	0	0	0	0	0	0	0	0	0	0	0	0	0	0	0	0	0	0	0	0	0	0
SAL-17-VL-SD-NC-0003	SRR6311159	Mbandaka	Canine	1		0	0	0	0	0	0	0	0	0	0	0	0	0	0	0	0	0	0	0	0	0	0	0	0	0	0	0	0	0	0
SAL-17-VL-SD-MI-0019	SRR6311207	Typhimurium	Llama			0	0	0	0	0	0	0	0	0	0	0	0	0	0	0	0	0	0	0	0	0	0	0	0	0	0	0	0	0	0
SAL-17-VL-SD-MN-0012	SRR6311216	Dublin	Bovine	22		0	0	0	0	1	1	0	1	0	0	0	0	0	1	0	1	0	1	1	0	0	0	0	1	0	0	0	0	0	0
SAL-17-VL-SD-IA-0007	SRR6311933	Infantis	Porcine	4		0	0	0	0	0	0	0	0	0	0	0	0	0	0	0	0	0	0	0	0	0	0	0	0	0	0	0	0	0	0
SAL-17-VL-SD-MI-0003	SRR6311937	Dublin	Feline	10		0	0	0	0	1	1	0	1	0	0	0	0	0	1	0	1	0	1	1	0	0	0	0	1	0	0	0	0	0	0
SAL-17-VL-SD-IA-0024	SRR6312206	Agona	Porcine	29		1	0	1	0	1	1	0	1	0	0	0	0	0	0	0	1	1	1	1	0	0	0	0	1	0	0	0	1	1	1
SAL-17-VL-SD-OK-0006	SRR6312622	Braenderup	Equine	3		0	0	0	0	0	0	0	0	0	0	0	0	0	0	0	0	0	0	0	0	0	0	0	0	0	0	0	0	0	0
SAL-17-VL-LA-KS-0007	SRR6373895	Muenchen	Bovine	24		0	0	0	0	0	0	0	0	0	0	0	0	0	0	0	0	0	0	0	0	0	0	0	0	0	0	0	0	0	0
SAL-17-VL-LA-TX-0014	SRR6373896	IV 51:z4,z23:-	Reptile			0	0	0	0	0	0	0	0	0	0	0	0	0	0	0	0	0	0	0	0	0	0	0	0	0	0	0	0	0	0
SAL-17-VL-LA-KY-0010	SRR6374038	Cerro	Bovine			0	0	0	0	0	0	0	0	0	0	0	0	0	0	0	0	0	0	0	0	1	0	0	0	0	0	0	0	0	0
SAL-17-VL-LA-KS-0021	SRR6449714	Give	Mammal - Other			0	0	0	0	0	0	0	0	0	0	0	0	0	0	0	0	0	0	0	0	0	0	0	0	0	0	0	0	0	0
SAL-17-VL-NY-NJ-008	SRR6742533	Typhimurium	Pigeon			0	0	0	0	0	0	0	0	0	0	0	0	0	0	0	0	0	0	0	0	0	0	0	0	0	0	0	0	0	0
SAL-17-VL-NY-FL-0024	SRR6742534	Kentucky	Reptile	33		0	0	0	0	0	0	0	0	0	0	0	0	0	0	0	0	0	0	0	0	0	0	0	0	0	0	0	0	0	0
SAL-17-VL-NY-MS-0015	SRR6742564	Kentucky	Chicken	9	Chicken	0	0	0	0	1	1	0	0	0	0	0	0	0	0	0	0	0	0	0	1	0	0	0	0	0	0	0	0	0	0
SAL-17-VL-NY-UP-NBC-0026	SRR6742573	Reading	Avian - Other	1		0	0	0	0	1	1	0	0	0	0	0	1	0	0	0	0	0	1	1	0	0	0	0	1	0	0	0	0	0	0
SAL-17-VL-NY-GA-0013	SRR6742589	Kentucky	Bovine			0	0	0	0	0	0	0	0	0	0	0	0	0	0	0	0	0	0	0	0	0	0	0	0	0	0	0	0	0	0
SAL-17-VL-OH-GA-0027	SRR6761466	Mbandaka	Bovine	25		0	0	0	0	0	0	0	0	0	0	0	0	0	0	0	0	0	0	0	0	0	0	0	0	0	0	0	0	0	0
SAL-17-VL-OH-ON-0033	SRR6761478	Uganda	Bovine	18		0	0	0	0	0	0	0	0	0	0	0	0	0	0	0	0	0	0	0	0	0	0	0	0	0	0	0	0	0	0
SAL-17-VL-OH-IN-PU-0021	SRR6761479	Enteritidis	Bovine	9		0	0	0	0	0	0	0	0	0	0	0	0	0	0	0	0	0	0	0	0	0	0	0	0	0	0	0	0	0	0
SAL-17-VL-OH-WA-0020	SRR6761482	Derby	Porcine	74		0	0	0	0	0	0	0	0	0	0	0	0	0	0	0	0	0	0	0	1	0	0	0	0	0	0	0	0	1	0
SAL-17-VL-LA-TX-0029	SRR6814852	Anatum	Equine			0	0	0	0	0	0	0	0	0	0	0	0	0	0	0	0	0	0	0	0	0	0	0	0	0	0	0	0	0	0
SAL-17-VL-LA-ND-0008	SRR6814917	I 4,[5],12:i:-	Equine	25		0	0	0	0	0	0	0	0	0	0	0	0	0	0	0	0	0	0	0	0	0	0	0	0	0	0	0	0	0	0
SAL-17-VL-LA-U-Penn-0001	SRR6814919	I 4,[5],12:i:-	Canine	3		0	0	0	0	0	0	0	0	0	0	0	0	0	0	0	0	0	0	0	0	0	0	0	0	0	0	0	0	0	0
SAL-17-VL-LA-KY-0014	SRR6815286	Typhimurium	Equine	25		0	0	0	0	0	0	0	0	0	0	0	0	0	0	0	0	0	0	0	0	0	0	0	0	0	0	0	0	0	0
SAL-17-VL-NY-GA-0015	SRR6973787	Dublin	Bovine	20		0	0	0	0	1	1	0	1	0	0	0	0	0	0	0	1	0	1	1	0	0	0	0	1	0	0	0	0	0	0
SAL-17-VL-NY-UP-NBC-0033	SRR6973837	Montevideo	Bovine			0	0	0	0	0	0	0	0	0	0	0	0	0	0	0	0	0	0	0	0	0	0	0	0	0	0	0	0	0	0
SAL-17-VL-SD-MN-0033	SRR6978920	Infantis	Feline	0		0	0	0	0	0	0	0	0	0	0	0	0	0	0	0	0	0	0	0	0	0	0	0	0	0	0	0	0	0	0
SAL-17-VL-SD-MI-0032	SRR6978921	Newport	Equine			0	0	0	0	0	0	0	0	0	0	0	0	0	0	0	0	0	0	0	0	0	0	0	0	0	0	0	0	0	0
SAL-17-VL-SD-IA-0031	SRR6978922	I 4,[5],12:i:-	Porcine	6		0	0	0	0	1	1	0	0	0	0	1	0	0	0	0	0	0	1	0	1	0	0	0	0	0	0	0	0	0	0
SAL-17-VL-SD-OK-0008	SRR6978940	Newport	Llama	14		0	0	0	0	0	0	0	0	0	0	0	0	0	0	0	0	0	0	0	0	0	0	0	0	0	0	0	0	0	0
SAL-17-VL-SD-NC-0008	SRR6978944	Newport	Equine	10		0	0	0	0	0	0	0	0	0	0	0	0	0	0	0	0	0	0	0	0	0	0	0	0	0	0	0	0	0	0
SAL-17-VL-NY-MS-0017	SRR7065977	Typhimurium	Chicken	0		0	0	0	0	0	0	0	0	0	0	0	0	0	0	0	0	0	0	0	0	0	0	0	0	0	0	0	0	0	0
SAL-17-VL-NY-FL-0027	SRR7066606	Cerro	Chicken	4		0	0	0	0	0	0	0	0	0	0	0	0	0	0	0	0	0	0	0	0	0	0	0	0	0	0	0	0	0	0
SAL-17-VL-LA-KS-0029	SRR7072201	Dublin	Bovine	21		0	0	0	0	1	1	0	1	0	0	0	0	0	1	0	1	0	1	1	0	0	0	0	1	0	0	0	0	0	0
SAL-17-VL-LA-KS-0039	SRR7239270	Worthington	Porcine	8		0	0	0	0	0	0	0	0	1	0	0	0	0	0	1	0	0	0	0	0	1	0	0	0	0	0	0	0	0	0
SAL-17-VL-LA-KY-0025	SRR7239701	Newport	Equine			0	0	0	0	0	0	0	0	0	0	0	0	0	0	0	0	0	0	0	0	0	0	0	0	0	0	0	0	0	0
SAL-17-VL-LA-TX-0030	SRR7239894	Braenderup	Equine	31		0	0	0	0	0	0	0	0	0	0	0	0	0	0	0	0	0	0	0	0	0	0	0	0	0	0	0	0	0	0
SAL-17-VL-LA-ND-0012	SRR7239921	Typhimurium	Bovine	5		0	0	0	0	0	0	0	0	0	0	0	0	0	0	0	0	0	0	0	0	0	0	0	0	0	0	0	0	0	0
SAL-17-VL-SD-IA-0047	SRR7276571	Dublin	Bovine	18		0	0	0	0	1	1	0	0	0	0	0	0	0	0	0	1	0	1	1	0	0	0	0	1	0	0	0	0	0	0
SAL-17-VL-SD-OK-0015	SRR7276642	Javiana	Equine			0	0	0	0	0	0	0	0	0	0	0	0	0	0	0	0	0	0	0	0	0	0	0	0	0	0	0	0	0	0
SAL-17-VL-SD-MN-0041	SRR7276666	I 4,[5],12:i:-	Porcine	2		0	0	0	0	1	1	0	0	0	0	1	0	0	0	0	0	0	1	0	1	0	0	0	0	0	0	0	0	0	0
SAL-17-VL-SD-MI-00046	SRR7497159	Thompson	Equine			0	0	0	0	0	0	0	0	0	0	0	0	0	0	0	0	0	0	0	0	0	0	0	0	0	0	0	0	0	0
SAL-17-VL-OH-ON-0047	SRR7521596	Typhimurium	Porcine	17		0	1	0	1	0	0	1	0	0	0	0	0	0	0	0	1	0	0	0	0	0	1	0	0	1	0	0	0	0	1
SAL-17-VL-OH-IN-PU-0042	SRR7521603	Heidelberg	Bovine	19		0	0	1	0	1	1	0	1	0	0	1	0	0	0	1	1	0	1	1	1	0	0	1	1	0	0	0	1	1	0
SAL-17-VL-OH-GA-0032	SRR7521735	Meleagridis	Bovine	38	Horse	0	0	0	0	0	0	0	0	0	0	0	0	0	0	0	0	0	0	0	0	0	0	0	0	0	0	1	0	1	0
SAL-17-VL-OH-PA-Ag-0006	SRR7537042	Senftenberg	Bovine	41		0	0	0	0	0	0	0	0	0	0	0	0	0	0	0	0	0	0	0	0	0	0	0	0	0	0	0	0	0	0

## Sheet: Staph
Isolate ID	SRA ID	ST	ack	cpn60	fdh	pta	purA	sar	tuf	mismatches	bifunctional aac(6')-Ie/aph(2'')-Ia	ant(6)-Ia	aph(3')-IIIa	blaPC1	blaZ	catA	dfrC	dfrG	erm(B)	mecA	mecI	mecR1	qacG	sat4	tet(M)
SPSE-17-VL-OH-ON-0001	SRR5928019	1209	4	6	1	1	11	2	2	0	0	0	0	0	1	0	0	0	0	0	0	0	0	0	1
SPSE-17-VL-OH-WA-0003	SRR5928324	298	1	10	2	1	5	5	2	0	1	1	1	1	0	0	0	1	1	1	0	0	0	1	1
SPSE-17-VL-OH-GA-0001	SRR5928325	1210	1	57	3	1	11	2	2	0	0	0	0	1	0	0	0	0	0	1	0	0	1	0	0
SPSE-17-VL-OH-IN-PU-0006	SRR5928603	1211	3	13	2	4	7	1	1	0	0	0	0	1	0	0	0	0	0	0	0	0	0	0	0
SPSE-17-VL-NY-GA-0011	SRR6118626	1212	4	13	2	23	7	1	2	0	0	0	0	0	0	0	0	0	0	0	0	0	0	0	0
SPSE-17-VL-NY-FL-0013	SRR6118627	1213	6	8	2	1	11	4	2	0	0	0	0	1	0	0	0	0	0	0	0	0	0	0	1
SPSE-17-VL-NY-MS-0016	SRR6118665	1176	4	73	2	1	13	35	1	0	0	0	0	0	0	0	0	0	0	0	0	0	0	0	0
SPSE-17-VL-OH-IN-PU-0016	SRR6160719	64	2	7	2	11	5	2	2	0	1	0	0	1	0	0	0	0	0	1	0	0	1	0	1
SPSE-17-VL-OH-GA-0013	SRR6160720	1214	6	13	2	1	11	1	1	0	0	0	0	1	0	0	0	0	0	0	0	0	0	0	0
SPSE-17-VL-OH-WA-0013	SRR6160722	1177	1	30	7	19	76	36	1	0	0	0	0	0	0	0	0	0	0	0	0	0	0	0	0
SPSE-17-VL-OH-ON-0013	SRR6160723	1215	2	8	2	1	11	1	2	0	0	0	0	1	0	0	0	1	0	1	0	0	0	0	0
SPSE-17-VL-LA-ND-0002	SRR6214465	1178	6	9	1	1	77	1	1	0	0	0	0	0	0	0	0	0	0	0	0	0	1	0	1
SPSE-17-VL-LA-TX-0011	SRR6214501	1216	1	9	4	1	1	23	2	0	1	0	0	1	0	1	0	1	1	1	0	0	0	0	1
SPSE-17-VL-LA-KY-0008	SRR6214505	181	3	11	2	24	20	1	1	0	1	1	1	1	0	0	0	1	1	1	0	0	1	1	1
SPSE-17-VL-SD-NC-0010	SRR6311178	1217	1	19	2	1	1	1	5	0	0	0	0	1	0	0	0	0	0	0	0	0	0	0	0
SPSE-17-VL-SD-OK-0014	SRR6311929	239	5	11	3	1	1	1	1	0	0	0	0	1	0	0	0	0	0	0	0	0	0	0	0
SPSE-17-VL-SD-IA-0018	SRR6312081	1218	3	8	1	4	7	1	2	0	0	0	0	1	0	0	0	0	0	0	0	0	0	0	0
SPSE-17-VL-SD-MI-0020	SRR6312082	1219	4	2	2	1	11	5	2	0	0	0	0	1	0	0	0	0	0	0	0	0	0	0	0
SPSE-17-VL-SD-NC-0020	SRR6312088	1220	2	9	2	1	7	2	5	0	0	0	0	1	0	0	0	0	0	0	0	0	0	0	0
SPSE-17-VL-SD-OK-0019	SRR6312205	1179	6	2	6	70	11	1	2	0	0	0	0	1	0	0	0	0	0	0	0	0	0	0	0
SPSE-17-VL-SD-MI-0001	SRR6312212	1221	1	9	1	1	5	3	1	0	0	0	0	0	0	0	0	0	0	0	0	0	0	0	0
SPSE-17-VL-SD-IA-0004	SRR6312289	1222	3	13	2	1	5	1	2	0	1	1	1	0	1	0	1	0	0	0	0	0	0	1	1
SPSE-17-VL-LA-KS-0011	SRR6374040	NF	2	7	2	1	5	1	2	0	1	1	1	1	0	0	0	1	1	1	0	0	1	1	1
SPSE-17-VL-LA-KS-0015	SRR6374203	NF	3	2	4	1	14	1	2	0	0	0	0	0	1	0	0	0	0	0	0	0	0	0	0
SPSE-17-VL-LA-U-Penn-0006	SRR6374204	181	3	11	2	24	20	1	1	0	1	1	1	1	0	0	0	1	1	1	0	0	1	1	1
SPSE-17-VL-LA-ND-0004	SRR6374206	481	2	30	2	1	11	1	1	0	0	0	0	0	0	0	0	0	0	0	0	0	0	0	0
SPSE-17-VL-LA-TX-0023	SRR6374214	1223	4	2	1	1	11	1	1	0	0	0	0	1	0	0	0	0	0	0	0	0	0	0	0
SPSE-17-VL-NY-FL-0012	SRR6424306	1180	6	93	6	1	5	1	2	0	0	0	0	1	0	0	0	0	0	0	0	0	0	0	0
SPSE-17-VL-NY-MS-003	SRR6424470	181	3	11	2	24	20	1	1	0	1	1	1	1	0	0	0	1	1	1	0	0	1	1	1
SPSE-17-VL-NY-GA-0003	SRR6424825	150	1	10	1	1	1	1	2	0	1	1	1	1	0	0	0	1	0	0	0	0	0	1	1
SPSE-17-VL-OH-IN-PU-0034	SRR6742561	1224	5	11	2	1	7	3	1	0	0	0	0	0	0	0	0	0	0	0	0	0	0	0	1
SPSE-17-VL-OH-ON-0034	SRR6742563	282	3	2	2	1	2	1	1	0	0	1	1	1	0	0	0	1	1	1	0	0	0	1	1
SPSE-17-VL-OH-GA-0036	SRR6742574	1225	8	6	2	1	11	3	1	0	0	0	0	0	0	0	0	0	0	0	0	0	0	0	1
SPSE-17-VL-OH-WA-0022	SRR6742584	1088	1	9	2	1	8	1	2	0	0	0	0	0	0	0	0	0	0	0	0	0	0	0	1
SPSE-17-VL-NY-NJ-006	SRR6795845	1226	2	13	3	1	13	2	1	0	0	0	0	1	0	0	0	0	0	0	0	0	1	0	0
SPSE-17-VL-NY-FL-0015	SRR6795874	1227	4	13	2	4	14	1	2	0	0	0	0	0	0	0	0	0	0	0	0	0	0	0	0
SPSE-17-VL-NY-MS-0031	SRR6795890	1181	4	94	1	44	1	5	1	0	0	0	0	0	0	0	0	0	0	0	0	0	0	0	1
SPSE-17-VL-NY-GA-0023	SRR6795894	1228	4	14	3	4	11	2	1	0	0	0	0	1	0	0	0	0	0	0	0	0	0	0	1
SPSE-17-VL-LA-TX-0029	SRR6814849	496	2	9	4	1	1	2	1	0	1	1	1	1	0	1	0	1	1	1	0	0	0	1	0
SPSE-17-VL-LA-ND-0022	SRR6814918	923	29	3	2	1	11	2	1	0	1	0	0	1	0	0	0	0	0	0	0	0	0	0	0
SPSE-17-VL-LA-U-Penn-0019	SRR6814921	916	29	3	2	1	11	1	1	0	1	0	0	1	0	0	0	0	0	0	0	0	1	0	0
SPSE-17-VL-LA-KY-0033	SRR6814922	1229	3	10	2	24	1	1	1	0	1	1	1	1	0	0	0	1	1	1	0	0	1	1	1
SPSE-17-VL-SD-OK-0029	SRR6978941	NF	12	8	1	23	11	5	2	0	0	0	0	0	1	0	0	0	0	0	0	0	0	0	0
SPSE-17-VL-SD-IA-0035	SRR6978942	755	1	7	2	20	1	1	2	0	0	0	0	0	1	0	0	0	0	0	0	0	0	0	0
SPSE-17-VL-SD-NC-0027	SRR6978943	NF	4	31	1	2	1	2	2	0	1	1	1	1	0	0	0	1	1	1	1	1	0	1	0
SPSE-17-VL-LA-KS-0025	SRR7010523	NF*	5	8	2*	1	11	5	1	fdh_2/1snp	0	0	0	0	1	0	0	0	0	0	0	0	0	0	0
SPSE-17-VL-NY-GA-0032	SRR7064474	NF*	3	32	1	1	1*	1	2	purA_1/1snp	0	0	0	0	0	0	0	0	0	0	0	0	0	0	0
SPSE-17-VL-NY-FL-0030	SRR7064617	NF	31	2	1	23	11	5	2	0	0	0	0	0	0	0	0	0	0	0	0	0	0	0	0
SPSE-17-VL-NY-NJ-003	SRR7066578	NF	2	7	4	1	11	1	2	0	1	1	1	1	0	1	0	0	1	1	0	0	0	1	1
SPSE-17-VL-NY-MS-0040	SRR7066596	NF	6	24	2	20	44	2	2	0	0	0	0	0	0	0	0	0	0	0	0	0	0	0	0
SPSE-17-VL-SD-MI-0025	SRR7079317	181	3	11	2	24	20	1	1	0	1	1	1	1	0	0	0	1	1	1	0	0	1	1	1
SPSE-17-VL-LA-TX-0041	SRR7239275	NF	6	7	1	22	7	2	2	0	0	0	0	1	0	0	0	0	0	0	0	0	0	0	0
SPSE-17-VL-LA-PA-Ryan-0030	SRR7239309	496	2	9	4	1	1	2	1	0	1	1	1	1	0	1	0	1	1	1	0	0	0	1	0
SPSE-17-VL-LA-ND-0029	SRR7239515	NF	3	8	4	1	5	1	1	0	1	1	1	1	0	1	0	0	1	0	0	0	0	1	1
SPSE-17-VL-LA-KY-0040	SRR7239527	NF	2	11	3	1	11	2	1	0	1	1	1	1	0	0	0	1	1	1	0	0	0	1	1
SPSE-17-VL-LA-KS-0039	SRR7239977	64	2	7	2	11	5	2	2	0	1	1	1	1	0	0	0	1	1	1	0	0	1	1	0
SPSE-17-VL-SD-OK-0046	SRR7276444	757	1	10	2	1	1	1	2	0	1	1	1	1	0	0	0	1	1	1	0	0	0	1	1
SPSE-17-VL-SD-NC-0047	SRR7278682	NF	6	2	1	2	1	1	2	0	0	0	0	1	0	0	0	1	0	0	0	0	0	0	0
SPSE-17-VL-SD-IA-0045	SRR7278688	NF	2	7	2	1	1	1	1	0	0	0	0	1	0	0	0	0	0	0	0	0	0	0	0
SPSE-17-VL-SD-MI-00039	SRR7497112	NF	2	9	1	1	11	4	2	0	0	1	1	1	0	1	0	0	1	0	0	0	0	1	1
